# Supplementary material for: Myosins and MyomiR Network in Patients with Obstructive Hypertrophic Cardiomyopathy
Source: Biomedicines. 2022 Sep 3;10(9):2180. doi: 10.3390/biomedicines10092180 (PMC9496008; doi:10.3390/biomedicines10092180)
Supplement: Supplementary file 1 [file biomedicines-10-02180-s001.zip]

Archive with 5 entries (4 files):
- Supplemental Material_Foglieni C_Biomedicines_SI.pdf
- __MACOSX/
- __MACOSX/._Supplemental Material_Foglieni C_Biomedicines_SI.pdf
- Supplementary data_miR-499 targets.xlsx
- __MACOSX/._Supplementary data_miR-499 targets.xlsx
