# Supplementary material for: Myosins and MyomiR Network in Patients with Obstructive Hypertrophic Cardiomyopathy
Source: Biomedicines. 2022 Sep 3;10(9):2180. doi: 10.3390/biomedicines10092180 (PMC9496008; doi:10.3390/biomedicines10092180)
Supplement: Supplementary file 1 [file biomedicines-10-02180-s001.zip › Supplementary data_miR-499 targets.xlsx]

## Sheet:  hsa-mir-499-
There are 591 predicted targets for hsa-miR-499a-5p in miRDB.
Target Detail	Target Rank	Target Score	miRNA Name	Gene Symbol	Gene Description
Details	1	100	hsa-miR-499a-5p	SOX6	SRY-box 6
Details	2	99	hsa-miR-499a-5p	EML4	EMAP like 4
Details	3	99	hsa-miR-499a-5p	SLC30A4	solute carrier family 30 member 4
Details	4	99	hsa-miR-499a-5p	VAV3	vav guanine nucleotide exchange factor 3
Details	5	98	hsa-miR-499a-5p	EPM2AIP1	EPM2A interacting protein 1
Details	6	98	hsa-miR-499a-5p	TMEM100	transmembrane protein 100
Details	7	98	hsa-miR-499a-5p	UBE2V2	ubiquitin conjugating enzyme E2 V2
Details	8	98	hsa-miR-499a-5p	REEP1	receptor accessory protein 1
Details	9	97	hsa-miR-499a-5p	OSBPL1A	oxysterol binding protein like 1A
Details	10	97	hsa-miR-499a-5p	DDX1	DEAD-box helicase 1
Details	11	97	hsa-miR-499a-5p	EYA4	EYA transcriptional coactivator and phosphatase 4
Details	12	97	hsa-miR-499a-5p	PHLDA2	pleckstrin homology like domain family A member 2
Details	13	97	hsa-miR-499a-5p	MYEF2	myelin expression factor 2
Details	14	97	hsa-miR-499a-5p	IKZF2	IKAROS family zinc finger 2
Details	15	96	hsa-miR-499a-5p	MARS2	methionyl-tRNA synthetase 2, mitochondrial
Details	16	96	hsa-miR-499a-5p	STC1	stanniocalcin 1
Details	17	96	hsa-miR-499a-5p	PTBP2	polypyrimidine tract binding protein 2
Details	18	96	hsa-miR-499a-5p	DNAJC25	DnaJ heat shock protein family (Hsp40) member C25
Details	19	96	hsa-miR-499a-5p	SOX5	SRY-box 5
Details	20	96	hsa-miR-499a-5p	IMPG2	interphotoreceptor matrix proteoglycan 2
Details	21	95	hsa-miR-499a-5p	NDUFA5	NADH:ubiquinone oxidoreductase subunit A5
Details	22	95	hsa-miR-499a-5p	RSBN1	round spermatid basic protein 1
Details	23	95	hsa-miR-499a-5p	ANKRD40	ankyrin repeat domain 40
Details	24	95	hsa-miR-499a-5p	PTAR1	protein prenyltransferase alpha subunit repeat containing 1
Details	25	95	hsa-miR-499a-5p	SOS2	SOS Ras/Rho guanine nucleotide exchange factor 2
Details	26	94	hsa-miR-499a-5p	FNBP4	formin binding protein 4
Details	27	94	hsa-miR-499a-5p	RIMS1	regulating synaptic membrane exocytosis 1
Details	28	94	hsa-miR-499a-5p	SEC14L1	SEC14 like lipid binding 1
Details	29	94	hsa-miR-499a-5p	COL4A3BP	collagen type IV alpha 3 binding protein
Details	30	94	hsa-miR-499a-5p	NOCT	nocturnin
Details	31	94	hsa-miR-499a-5p	KDM7A	lysine demethylase 7A
Details	32	94	hsa-miR-499a-5p	RGS21	regulator of G protein signaling 21
Details	33	93	hsa-miR-499a-5p	PDCD4	programmed cell death 4
Details	34	93	hsa-miR-499a-5p	MEIS3	Meis homeobox 3
Details	35	93	hsa-miR-499a-5p	PCDHB11	protocadherin beta 11
Details	36	93	hsa-miR-499a-5p	ARGLU1	arginine and glutamate rich 1
Details	37	93	hsa-miR-499a-5p	RAB5C	RAB5C, member RAS oncogene family
Details	38	92	hsa-miR-499a-5p	OMG	oligodendrocyte myelin glycoprotein
Details	39	92	hsa-miR-499a-5p	THBS2	thrombospondin 2
Details	40	92	hsa-miR-499a-5p	CNOT9	CCR4-NOT transcription complex subunit 9
Details	41	92	hsa-miR-499a-5p	USP45	ubiquitin specific peptidase 45
Details	42	92	hsa-miR-499a-5p	LRCH2	leucine rich repeats and calponin homology domain containing 2
Details	43	92	hsa-miR-499a-5p	ELAVL4	ELAV like RNA binding protein 4
Details	44	92	hsa-miR-499a-5p	DCP2	decapping mRNA 2
Details	45	92	hsa-miR-499a-5p	ZUP1	zinc finger containing ubiquitin peptidase 1
Details	46	91	hsa-miR-499a-5p	RMDN3	regulator of microtubule dynamics 3
Details	47	91	hsa-miR-499a-5p	UBE2V1	ubiquitin conjugating enzyme E2 V1
Details	48	91	hsa-miR-499a-5p	TSPAN12	tetraspanin 12
Details	49	91	hsa-miR-499a-5p	LAMP3	lysosomal associated membrane protein 3
Details	50	91	hsa-miR-499a-5p	PCDHB13	protocadherin beta 13
Details	51	90	hsa-miR-499a-5p	RRAGB	Ras related GTP binding B
Details	52	90	hsa-miR-499a-5p	TMBIM6	transmembrane BAX inhibitor motif containing 6
Details	53	90	hsa-miR-499a-5p	KPNA3	karyopherin subunit alpha 3
Details	54	90	hsa-miR-499a-5p	LIPA	lipase A, lysosomal acid type
Details	55	90	hsa-miR-499a-5p	LRRTM1	leucine rich repeat transmembrane neuronal 1
Details	56	90	hsa-miR-499a-5p	PNISR	PNN interacting serine and arginine rich protein
Details	57	90	hsa-miR-499a-5p	FBN1	fibrillin 1
Details	58	90	hsa-miR-499a-5p	SYBU	syntabulin
Details	59	90	hsa-miR-499a-5p	CNOT6L	CCR4-NOT transcription complex subunit 6 like
Details	60	90	hsa-miR-499a-5p	CREBZF	CREB/ATF bZIP transcription factor
Details	61	90	hsa-miR-499a-5p	LIN28B	lin-28 homolog B
Details	62	90	hsa-miR-499a-5p	SLC12A2	solute carrier family 12 member 2
Details	63	90	hsa-miR-499a-5p	HP1BP3	heterochromatin protein 1 binding protein 3
Details	64	90	hsa-miR-499a-5p	SLC9C1	solute carrier family 9 member C1
Details	65	89	hsa-miR-499a-5p	AHCTF1	AT-hook containing transcription factor 1
Details	66	89	hsa-miR-499a-5p	PTBP3	polypyrimidine tract binding protein 3
Details	67	89	hsa-miR-499a-5p	HDAC9	histone deacetylase 9
Details	68	89	hsa-miR-499a-5p	MTERF1	mitochondrial transcription termination factor 1
Details	69	89	hsa-miR-499a-5p	SKP1	S-phase kinase associated protein 1
Details	70	89	hsa-miR-499a-5p	TNFAIP8L3	TNF alpha induced protein 8 like 3
Details	71	89	hsa-miR-499a-5p	KCNA4	potassium voltage-gated channel subfamily A member 4
Details	72	89	hsa-miR-499a-5p	SNRK	SNF related kinase
Details	73	89	hsa-miR-499a-5p	SLC6A13	solute carrier family 6 member 13
Details	74	89	hsa-miR-499a-5p	VCPIP1	valosin containing protein interacting protein 1
Details	75	88	hsa-miR-499a-5p	RCN2	reticulocalbin 2
Details	76	88	hsa-miR-499a-5p	NR3C1	nuclear receptor subfamily 3 group C member 1
Details	77	88	hsa-miR-499a-5p	ST8SIA4	ST8 alpha-N-acetyl-neuraminide alpha-2,8-sialyltransferase 4
Details	78	88	hsa-miR-499a-5p	SMIM15	small integral membrane protein 15
Details	79	88	hsa-miR-499a-5p	DGCR8	DGCR8, microprocessor complex subunit
Details	80	88	hsa-miR-499a-5p	FNIP1	folliculin interacting protein 1
Details	81	88	hsa-miR-499a-5p	HNRNPC	heterogeneous nuclear ribonucleoprotein C (C1/C2)
Details	82	88	hsa-miR-499a-5p	COLQ	collagen like tail subunit of asymmetric acetylcholinesterase
Details	83	88	hsa-miR-499a-5p	PAPOLA	poly(A) polymerase alpha
Details	84	88	hsa-miR-499a-5p	FOXN2	forkhead box N2
Details	85	88	hsa-miR-499a-5p	SMCO1	single-pass membrane protein with coiled-coil domains 1
Details	86	88	hsa-miR-499a-5p	ASPH	aspartate beta-hydroxylase
Details	87	88	hsa-miR-499a-5p	CPSF2	cleavage and polyadenylation specific factor 2
Details	88	88	hsa-miR-499a-5p	YIPF6	Yip1 domain family member 6
Details	89	88	hsa-miR-499a-5p	VPS13A	vacuolar protein sorting 13 homolog A
Details	90	87	hsa-miR-499a-5p	DSG2	desmoglein 2
Details	91	87	hsa-miR-499a-5p	SCN4A	sodium voltage-gated channel alpha subunit 4
Details	92	87	hsa-miR-499a-5p	MED13	mediator complex subunit 13
Details	93	87	hsa-miR-499a-5p	PEG3	paternally expressed 3
Details	94	87	hsa-miR-499a-5p	KLF7	Kruppel like factor 7
Details	95	87	hsa-miR-499a-5p	KCNN3	potassium calcium-activated channel subfamily N member 3
Details	96	87	hsa-miR-499a-5p	SECISBP2L	SECIS binding protein 2 like
Details	97	87	hsa-miR-499a-5p	NRARP	NOTCH regulated ankyrin repeat protein
Details	98	87	hsa-miR-499a-5p	MFSD14A	major facilitator superfamily domain containing 14A
Details	99	87	hsa-miR-499a-5p	PRPSAP1	phosphoribosyl pyrophosphate synthetase associated protein 1
Details	100	86	hsa-miR-499a-5p	LIMA1	LIM domain and actin binding 1
Details	101	86	hsa-miR-499a-5p	TUT7	terminal uridylyl transferase 7
Details	102	86	hsa-miR-499a-5p	MAPK6	mitogen-activated protein kinase 6
Details	103	86	hsa-miR-499a-5p	SEC11A	SEC11 homolog A, signal peptidase complex subunit
Details	104	86	hsa-miR-499a-5p	ARHGAP12	Rho GTPase activating protein 12
Details	105	86	hsa-miR-499a-5p	KLHL42	kelch like family member 42
Details	106	86	hsa-miR-499a-5p	TNFSF10	TNF superfamily member 10
Details	107	86	hsa-miR-499a-5p	SAMD8	sterile alpha motif domain containing 8
Details	108	86	hsa-miR-499a-5p	ADCYAP1	adenylate cyclase activating polypeptide 1
Details	109	86	hsa-miR-499a-5p	PPP4R3B	protein phosphatase 4 regulatory subunit 3B
Details	110	86	hsa-miR-499a-5p	YBX1	Y-box binding protein 1
Details	111	85	hsa-miR-499a-5p	TESK2	testis associated actin remodelling kinase 2
Details	112	85	hsa-miR-499a-5p	CNTN5	contactin 5
Details	113	85	hsa-miR-499a-5p	SNX2	sorting nexin 2
Details	114	85	hsa-miR-499a-5p	GATA3	GATA binding protein 3
Details	115	85	hsa-miR-499a-5p	RNF145	ring finger protein 145
Details	116	85	hsa-miR-499a-5p	NOVA1	NOVA alternative splicing regulator 1
Details	117	85	hsa-miR-499a-5p	PPP3CA	protein phosphatase 3 catalytic subunit alpha
Details	118	85	hsa-miR-499a-5p	TMEM189-UBE2V1	TMEM189-UBE2V1 readthrough
Details	119	85	hsa-miR-499a-5p	C12orf73	chromosome 12 open reading frame 73
Details	120	85	hsa-miR-499a-5p	HSD17B13	hydroxysteroid 17-beta dehydrogenase 13
Details	121	85	hsa-miR-499a-5p	PRKAR1A	protein kinase cAMP-dependent type I regulatory subunit alpha
Details	122	85	hsa-miR-499a-5p	COMT	catechol-O-methyltransferase
Details	123	85	hsa-miR-499a-5p	E2F3	E2F transcription factor 3
Details	124	85	hsa-miR-499a-5p	MAP2	microtubule associated protein 2
Details	125	84	hsa-miR-499a-5p	ANKRD49	ankyrin repeat domain 49
Details	126	84	hsa-miR-499a-5p	ATF2	activating transcription factor 2
Details	127	84	hsa-miR-499a-5p	FOXP2	forkhead box P2
Details	128	84	hsa-miR-499a-5p	ADAM10	ADAM metallopeptidase domain 10
Details	129	84	hsa-miR-499a-5p	GPR180	G protein-coupled receptor 180
Details	130	84	hsa-miR-499a-5p	DEPDC1B	DEP domain containing 1B
Details	131	84	hsa-miR-499a-5p	ZSWIM7	zinc finger SWIM-type containing 7
Details	132	84	hsa-miR-499a-5p	SMC6	structural maintenance of chromosomes 6
Details	133	84	hsa-miR-499a-5p	RALYL	RALY RNA binding protein like
Details	134	84	hsa-miR-499a-5p	KIF13B	kinesin family member 13B
Details	135	84	hsa-miR-499a-5p	SEH1L	SEH1 like nucleoporin
Details	136	84	hsa-miR-499a-5p	FBXW8	F-box and WD repeat domain containing 8
Details	137	84	hsa-miR-499a-5p	SRI	sorcin
Details	138	83	hsa-miR-499a-5p	LRRC8C	leucine rich repeat containing 8 VRAC subunit C
Details	139	83	hsa-miR-499a-5p	PLN	phospholamban
Details	140	83	hsa-miR-499a-5p	XRN1	5'-3' exoribonuclease 1
Details	141	83	hsa-miR-499a-5p	PLAG1	PLAG1 zinc finger
Details	142	83	hsa-miR-499a-5p	ZNF217	zinc finger protein 217
Details	143	83	hsa-miR-499a-5p	SIAH3	siah E3 ubiquitin protein ligase family member 3
Details	144	83	hsa-miR-499a-5p	JADE1	jade family PHD finger 1
Details	145	83	hsa-miR-499a-5p	MAMDC2	MAM domain containing 2
Details	146	83	hsa-miR-499a-5p	EDAR	ectodysplasin A receptor
Details	147	83	hsa-miR-499a-5p	PTP4A1	protein tyrosine phosphatase type IVA, member 1
Details	148	83	hsa-miR-499a-5p	ST7	suppression of tumorigenicity 7
Details	149	83	hsa-miR-499a-5p	TVP23C	trans-golgi network vesicle protein 23 homolog C
Details	150	82	hsa-miR-499a-5p	PTCH1	patched 1
Details	151	82	hsa-miR-499a-5p	TRUB1	TruB pseudouridine synthase family member 1
Details	152	82	hsa-miR-499a-5p	SDC2	syndecan 2
Details	153	82	hsa-miR-499a-5p	SEMA3A	semaphorin 3A
Details	154	82	hsa-miR-499a-5p	EIF4G2	eukaryotic translation initiation factor 4 gamma 2
Details	155	82	hsa-miR-499a-5p	TGFA	transforming growth factor alpha
Details	156	82	hsa-miR-499a-5p	DCAF5	DDB1 and CUL4 associated factor 5
Details	157	82	hsa-miR-499a-5p	CACNB2	calcium voltage-gated channel auxiliary subunit beta 2
Details	158	82	hsa-miR-499a-5p	COL5A2	collagen type V alpha 2 chain
Details	159	82	hsa-miR-499a-5p	ELMOD2	ELMO domain containing 2
Details	160	82	hsa-miR-499a-5p	WDR41	WD repeat domain 41
Details	161	82	hsa-miR-499a-5p	EPB41L2	erythrocyte membrane protein band 4.1 like 2
Details	162	82	hsa-miR-499a-5p	MCU	mitochondrial calcium uniporter
Details	163	82	hsa-miR-499a-5p	H2AFZ	H2A histone family member Z
Details	164	81	hsa-miR-499a-5p	TMEM202	transmembrane protein 202
Details	165	81	hsa-miR-499a-5p	SPRED1	sprouty related EVH1 domain containing 1
Details	166	81	hsa-miR-499a-5p	ERCC4	ERCC excision repair 4, endonuclease catalytic subunit
Details	167	81	hsa-miR-499a-5p	PTPRG	protein tyrosine phosphatase, receptor type G
Details	168	81	hsa-miR-499a-5p	RCOR3	REST corepressor 3
Details	169	81	hsa-miR-499a-5p	GDF9	growth differentiation factor 9
Details	170	81	hsa-miR-499a-5p	REST	RE1 silencing transcription factor
Details	171	80	hsa-miR-499a-5p	ZNF136	zinc finger protein 136
Details	172	80	hsa-miR-499a-5p	EBAG9	estrogen receptor binding site associated, antigen, 9
Details	173	80	hsa-miR-499a-5p	FAM172A	family with sequence similarity 172 member A
Details	174	80	hsa-miR-499a-5p	MPZL2	myelin protein zero like 2
Details	175	80	hsa-miR-499a-5p	AHCYL1	adenosylhomocysteinase like 1
Details	176	80	hsa-miR-499a-5p	GTPBP4	GTP binding protein 4
Details	177	80	hsa-miR-499a-5p	ATRN	attractin
Details	178	80	hsa-miR-499a-5p	ANTXR2	ANTXR cell adhesion molecule 2
Details	179	80	hsa-miR-499a-5p	FAM168B	family with sequence similarity 168 member B
Details	180	80	hsa-miR-499a-5p	SH3KBP1	SH3 domain containing kinase binding protein 1
Details	181	80	hsa-miR-499a-5p	TWF1	twinfilin actin binding protein 1
Details	182	79	hsa-miR-499a-5p	SPAST	spastin
Details	183	79	hsa-miR-499a-5p	PPP6C	protein phosphatase 6 catalytic subunit
Details	184	79	hsa-miR-499a-5p	VPS36	vacuolar protein sorting 36 homolog
Details	185	79	hsa-miR-499a-5p	ZNF703	zinc finger protein 703
Details	186	79	hsa-miR-499a-5p	VAMP4	vesicle associated membrane protein 4
Details	187	79	hsa-miR-499a-5p	CDC37L1	cell division cycle 37 like 1
Details	188	79	hsa-miR-499a-5p	PURB	purine rich element binding protein B
Details	189	79	hsa-miR-499a-5p	HLCS	holocarboxylase synthetase
Details	190	79	hsa-miR-499a-5p	KIDINS220	kinase D interacting substrate 220
Details	191	79	hsa-miR-499a-5p	AVPR1A	arginine vasopressin receptor 1A
Details	192	79	hsa-miR-499a-5p	MRAS	muscle RAS oncogene homolog
Details	193	79	hsa-miR-499a-5p	CFL2	cofilin 2
Details	194	79	hsa-miR-499a-5p	PTPN4	protein tyrosine phosphatase, non-receptor type 4
Details	195	78	hsa-miR-499a-5p	TRIM59	tripartite motif containing 59
Details	196	78	hsa-miR-499a-5p	USP24	ubiquitin specific peptidase 24
Details	197	78	hsa-miR-499a-5p	NCK1	NCK adaptor protein 1
Details	198	78	hsa-miR-499a-5p	GPR1	G protein-coupled receptor 1
Details	199	78	hsa-miR-499a-5p	ARID2	AT-rich interaction domain 2
Details	200	78	hsa-miR-499a-5p	FZD8	frizzled class receptor 8
Details	201	78	hsa-miR-499a-5p	ZIC3	Zic family member 3
Details	202	78	hsa-miR-499a-5p	ZEB2	zinc finger E-box binding homeobox 2
Details	203	78	hsa-miR-499a-5p	RNF115	ring finger protein 115
Details	204	77	hsa-miR-499a-5p	IRF2BPL	interferon regulatory factor 2 binding protein like
Details	205	77	hsa-miR-499a-5p	IDI1	isopentenyl-diphosphate delta isomerase 1
Details	206	77	hsa-miR-499a-5p	DCUN1D5	defective in cullin neddylation 1 domain containing 5
Details	207	77	hsa-miR-499a-5p	MYLK	myosin light chain kinase
Details	208	77	hsa-miR-499a-5p	TMOD3	tropomodulin 3
Details	209	77	hsa-miR-499a-5p	GLIPR1L1	GLIPR1 like 1
Details	210	77	hsa-miR-499a-5p	RIPOR3	RIPOR family member 3
Details	211	77	hsa-miR-499a-5p	SLC46A1	solute carrier family 46 member 1
Details	212	77	hsa-miR-499a-5p	LRP8	LDL receptor related protein 8
Details	213	77	hsa-miR-499a-5p	NIPAL1	NIPA like domain containing 1
Details	214	77	hsa-miR-499a-5p	CRK	CRK proto-oncogene, adaptor protein
Details	215	77	hsa-miR-499a-5p	SCN7A	sodium voltage-gated channel alpha subunit 7
Details	216	77	hsa-miR-499a-5p	ZDHHC2	zinc finger DHHC-type containing 2
Details	217	77	hsa-miR-499a-5p	SH3RF1	SH3 domain containing ring finger 1
Details	218	76	hsa-miR-499a-5p	ASB7	ankyrin repeat and SOCS box containing 7
Details	219	76	hsa-miR-499a-5p	SLC39A12	solute carrier family 39 member 12
Details	220	76	hsa-miR-499a-5p	RCAN3	RCAN family member 3
Details	221	76	hsa-miR-499a-5p	C5orf24	chromosome 5 open reading frame 24
Details	222	76	hsa-miR-499a-5p	DYNLT1	dynein light chain Tctex-type 1
Details	223	76	hsa-miR-499a-5p	FBXO34	F-box protein 34
Details	224	75	hsa-miR-499a-5p	DOP1A	DOP1 leucine zipper like protein A
Details	225	75	hsa-miR-499a-5p	ARHGAP26	Rho GTPase activating protein 26
Details	226	75	hsa-miR-499a-5p	PRKAA1	protein kinase AMP-activated catalytic subunit alpha 1
Details	227	75	hsa-miR-499a-5p	WTAP	WT1 associated protein
Details	228	75	hsa-miR-499a-5p	LCOR	ligand dependent nuclear receptor corepressor
Details	229	75	hsa-miR-499a-5p	KCNH8	potassium voltage-gated channel subfamily H member 8
Details	230	75	hsa-miR-499a-5p	ATXN3	ataxin 3
Details	231	75	hsa-miR-499a-5p	PACS2	phosphofurin acidic cluster sorting protein 2
Details	232	75	hsa-miR-499a-5p	GJA5	gap junction protein alpha 5
Details	233	75	hsa-miR-499a-5p	IL2RB	interleukin 2 receptor subunit beta
Details	234	75	hsa-miR-499a-5p	GTF2A1	general transcription factor IIA subunit 1
Details	235	75	hsa-miR-499a-5p	EBF1	EBF transcription factor 1
Details	236	74	hsa-miR-499a-5p	SPNS2	sphingolipid transporter 2
Details	237	74	hsa-miR-499a-5p	ARL2BP	ADP ribosylation factor like GTPase 2 binding protein
Details	238	74	hsa-miR-499a-5p	NCBP2	nuclear cap binding protein subunit 2
Details	239	74	hsa-miR-499a-5p	TMEM106B	transmembrane protein 106B
Details	240	74	hsa-miR-499a-5p	TCF12	transcription factor 12
Details	241	74	hsa-miR-499a-5p	MAF	MAF bZIP transcription factor
Details	242	74	hsa-miR-499a-5p	VEZT	vezatin, adherens junctions transmembrane protein
Details	243	74	hsa-miR-499a-5p	SINHCAF	SIN3-HDAC complex associated factor
Details	244	74	hsa-miR-499a-5p	WDR7	WD repeat domain 7
Details	245	73	hsa-miR-499a-5p	H3F3B	H3 histone family member 3B
Details	246	73	hsa-miR-499a-5p	SHISA6	shisa family member 6
Details	247	73	hsa-miR-499a-5p	TMEM47	transmembrane protein 47
Details	248	73	hsa-miR-499a-5p	MPV17	mitochondrial inner membrane protein MPV17
Details	249	73	hsa-miR-499a-5p	SKIL	SKI like proto-oncogene
Details	250	73	hsa-miR-499a-5p	CDH6	cadherin 6
Details	251	73	hsa-miR-499a-5p	MRPS35	mitochondrial ribosomal protein S35
Details	252	73	hsa-miR-499a-5p	TM9SF3	transmembrane 9 superfamily member 3
Details	253	73	hsa-miR-499a-5p	ANKRD13C	ankyrin repeat domain 13C
Details	254	73	hsa-miR-499a-5p	RC3H1	ring finger and CCCH-type domains 1
Details	255	72	hsa-miR-499a-5p	ANKS1B	ankyrin repeat and sterile alpha motif domain containing 1B
Details	256	72	hsa-miR-499a-5p	TOR1AIP1	torsin 1A interacting protein 1
Details	257	72	hsa-miR-499a-5p	ZNF19	zinc finger protein 19
Details	258	72	hsa-miR-499a-5p	LRRFIP1	LRR binding FLII interacting protein 1
Details	259	72	hsa-miR-499a-5p	SCRN1	secernin 1
Details	260	72	hsa-miR-499a-5p	FAM110B	family with sequence similarity 110 member B
Details	261	71	hsa-miR-499a-5p	CHD9	chromodomain helicase DNA binding protein 9
Details	262	71	hsa-miR-499a-5p	HEATR5B	HEAT repeat containing 5B
Details	263	71	hsa-miR-499a-5p	DENND4C	DENN domain containing 4C
Details	264	71	hsa-miR-499a-5p	WDR82	WD repeat domain 82
Details	265	71	hsa-miR-499a-5p	IKZF5	IKAROS family zinc finger 5
Details	266	71	hsa-miR-499a-5p	KIF5B	kinesin family member 5B
Details	267	71	hsa-miR-499a-5p	FAXC	failed axon connections homolog
Details	268	71	hsa-miR-499a-5p	DCAF12	DDB1 and CUL4 associated factor 12
Details	269	71	hsa-miR-499a-5p	C17orf75	chromosome 17 open reading frame 75
Details	270	71	hsa-miR-499a-5p	CDKN1A	cyclin dependent kinase inhibitor 1A
Details	271	71	hsa-miR-499a-5p	CRYZL1	crystallin zeta like 1
Details	272	70	hsa-miR-499a-5p	FEM1C	fem-1 homolog C
Details	273	70	hsa-miR-499a-5p	LPXN	leupaxin
Details	274	70	hsa-miR-499a-5p	PCDH7	protocadherin 7
Details	275	70	hsa-miR-499a-5p	NRIP1	nuclear receptor interacting protein 1
Details	276	70	hsa-miR-499a-5p	INPP5E	inositol polyphosphate-5-phosphatase E
Details	277	70	hsa-miR-499a-5p	CNKSR2	connector enhancer of kinase suppressor of Ras 2
Details	278	70	hsa-miR-499a-5p	FGF2	fibroblast growth factor 2
Details	279	70	hsa-miR-499a-5p	RANBP9	RAN binding protein 9
Details	280	70	hsa-miR-499a-5p	CCDC175	coiled-coil domain containing 175
Details	281	70	hsa-miR-499a-5p	ARMC2	armadillo repeat containing 2
Details	282	70	hsa-miR-499a-5p	RAB23	RAB23, member RAS oncogene family
Details	283	70	hsa-miR-499a-5p	POGK	pogo transposable element derived with KRAB domain
Details	284	70	hsa-miR-499a-5p	CHL1	cell adhesion molecule L1 like
Details	285	70	hsa-miR-499a-5p	TSPAN3	tetraspanin 3
Details	286	70	hsa-miR-499a-5p	MED7	mediator complex subunit 7
Details	287	70	hsa-miR-499a-5p	CD38	CD38 molecule
Details	288	70	hsa-miR-499a-5p	AGR3	anterior gradient 3, protein disulphide isomerase family member
Details	289	70	hsa-miR-499a-5p	CNTNAP2	contactin associated protein like 2
Details	290	70	hsa-miR-499a-5p	SERTAD2	SERTA domain containing 2
Details	291	70	hsa-miR-499a-5p	C18orf54	chromosome 18 open reading frame 54
Details	292	70	hsa-miR-499a-5p	STOM	stomatin
Details	293	70	hsa-miR-499a-5p	WDR3	WD repeat domain 3
Details	294	69	hsa-miR-499a-5p	ADK	adenosine kinase
Details	295	69	hsa-miR-499a-5p	C4orf19	chromosome 4 open reading frame 19
Details	296	69	hsa-miR-499a-5p	CPM	carboxypeptidase M
Details	297	69	hsa-miR-499a-5p	HACD4	3-hydroxyacyl-CoA dehydratase 4
Details	298	69	hsa-miR-499a-5p	FYN	FYN proto-oncogene, Src family tyrosine kinase
Details	299	69	hsa-miR-499a-5p	MSI2	musashi RNA binding protein 2
Details	300	69	hsa-miR-499a-5p	RAD51	RAD51 recombinase
Details	301	69	hsa-miR-499a-5p	PFN2	profilin 2
Details	302	69	hsa-miR-499a-5p	ARSJ	arylsulfatase family member J
Details	303	69	hsa-miR-499a-5p	ITGB8	integrin subunit beta 8
Details	304	69	hsa-miR-499a-5p	MCFD2	multiple coagulation factor deficiency 2
Details	305	69	hsa-miR-499a-5p	PTGDR	prostaglandin D2 receptor
Details	306	69	hsa-miR-499a-5p	GLYR1	glyoxylate reductase 1 homolog
Details	307	69	hsa-miR-499a-5p	AEBP2	AE binding protein 2
Details	308	68	hsa-miR-499a-5p	PRR18	proline rich 18
Details	309	68	hsa-miR-499a-5p	PPP3CB	protein phosphatase 3 catalytic subunit beta
Details	310	68	hsa-miR-499a-5p	LRRC8B	leucine rich repeat containing 8 VRAC subunit B
Details	311	68	hsa-miR-499a-5p	CCL25	C-C motif chemokine ligand 25
Details	312	68	hsa-miR-499a-5p	MYO1C	myosin IC
Details	313	68	hsa-miR-499a-5p	DNM1L	dynamin 1 like
Details	314	68	hsa-miR-499a-5p	FNIP2	folliculin interacting protein 2
Details	315	68	hsa-miR-499a-5p	ELOVL6	ELOVL fatty acid elongase 6
Details	316	68	hsa-miR-499a-5p	KIAA1841	KIAA1841
Details	317	68	hsa-miR-499a-5p	CALM1	calmodulin 1
Details	318	68	hsa-miR-499a-5p	RAB21	RAB21, member RAS oncogene family
Details	319	68	hsa-miR-499a-5p	RRP1B	ribosomal RNA processing 1B
Details	320	67	hsa-miR-499a-5p	EPHA5	EPH receptor A5
Details	321	67	hsa-miR-499a-5p	RBPJ	recombination signal binding protein for immunoglobulin kappa J region
Details	322	67	hsa-miR-499a-5p	LRP6	LDL receptor related protein 6
Details	323	67	hsa-miR-499a-5p	MPPED2	metallophosphoesterase domain containing 2
Details	324	67	hsa-miR-499a-5p	PRKAA2	protein kinase AMP-activated catalytic subunit alpha 2
Details	325	67	hsa-miR-499a-5p	DCTN4	dynactin subunit 4
Details	326	67	hsa-miR-499a-5p	ZNF24	zinc finger protein 24
Details	327	67	hsa-miR-499a-5p	TDP1	tyrosyl-DNA phosphodiesterase 1
Details	328	67	hsa-miR-499a-5p	SCN2B	sodium voltage-gated channel beta subunit 2
Details	329	67	hsa-miR-499a-5p	NCOA7	nuclear receptor coactivator 7
Details	330	67	hsa-miR-499a-5p	HNRNPH3	heterogeneous nuclear ribonucleoprotein H3
Details	331	67	hsa-miR-499a-5p	NECTIN3	nectin cell adhesion molecule 3
Details	332	67	hsa-miR-499a-5p	ZNF281	zinc finger protein 281
Details	333	66	hsa-miR-499a-5p	TIMM50	translocase of inner mitochondrial membrane 50
Details	334	66	hsa-miR-499a-5p	CDC27	cell division cycle 27
Details	335	66	hsa-miR-499a-5p	BEST3	bestrophin 3
Details	336	66	hsa-miR-499a-5p	KIF3C	kinesin family member 3C
Details	337	66	hsa-miR-499a-5p	NAV2	neuron navigator 2
Details	338	66	hsa-miR-499a-5p	IL23A	interleukin 23 subunit alpha
Details	339	66	hsa-miR-499a-5p	CDH2	cadherin 2
Details	340	66	hsa-miR-499a-5p	COL25A1	collagen type XXV alpha 1 chain
Details	341	66	hsa-miR-499a-5p	TMTC2	transmembrane and tetratricopeptide repeat containing 2
Details	342	66	hsa-miR-499a-5p	YPEL1	yippee like 1
Details	343	66	hsa-miR-499a-5p	UBE2E1	ubiquitin conjugating enzyme E2 E1
Details	344	66	hsa-miR-499a-5p	BNC1	basonuclin 1
Details	345	66	hsa-miR-499a-5p	HEPHL1	hephaestin like 1
Details	346	66	hsa-miR-499a-5p	GPC6	glypican 6
Details	347	66	hsa-miR-499a-5p	LMBRD2	LMBR1 domain containing 2
Details	348	66	hsa-miR-499a-5p	ADPRH	ADP-ribosylarginine hydrolase
Details	349	66	hsa-miR-499a-5p	TENM3	teneurin transmembrane protein 3
Details	350	66	hsa-miR-499a-5p	UFM1	ubiquitin fold modifier 1
Details	351	66	hsa-miR-499a-5p	TRPA1	transient receptor potential cation channel subfamily A member 1
Details	352	65	hsa-miR-499a-5p	ZNF117	zinc finger protein 117
Details	353	65	hsa-miR-499a-5p	TTC14	tetratricopeptide repeat domain 14
Details	354	65	hsa-miR-499a-5p	TVP23B	trans-golgi network vesicle protein 23 homolog B
Details	355	65	hsa-miR-499a-5p	RTKN2	rhotekin 2
Details	356	65	hsa-miR-499a-5p	RELCH	RAB11 binding and LisH domain, coiled-coil and HEAT repeat containing
Details	357	65	hsa-miR-499a-5p	TCHP	trichoplein keratin filament binding
Details	358	65	hsa-miR-499a-5p	HEPACAM2	HEPACAM family member 2
Details	359	65	hsa-miR-499a-5p	P4HA1	prolyl 4-hydroxylase subunit alpha 1
Details	360	65	hsa-miR-499a-5p	FAM126B	family with sequence similarity 126 member B
Details	361	65	hsa-miR-499a-5p	DOCK9	dedicator of cytokinesis 9
Details	362	65	hsa-miR-499a-5p	RAB33B	RAB33B, member RAS oncogene family
Details	363	65	hsa-miR-499a-5p	PAQR5	progestin and adipoQ receptor family member 5
Details	364	64	hsa-miR-499a-5p	CDCA7	cell division cycle associated 7
Details	365	64	hsa-miR-499a-5p	CDK19	cyclin dependent kinase 19
Details	366	64	hsa-miR-499a-5p	HSFX3	heat shock transcription factor family, X-linked member 3
Details	367	64	hsa-miR-499a-5p	PAK5	p21 (RAC1) activated kinase 5
Details	368	64	hsa-miR-499a-5p	AMOT	angiomotin
Details	369	64	hsa-miR-499a-5p	PAFAH1B1	platelet activating factor acetylhydrolase 1b regulatory subunit 1
Details	370	64	hsa-miR-499a-5p	ZFYVE1	zinc finger FYVE-type containing 1
Details	371	64	hsa-miR-499a-5p	SLC10A7	solute carrier family 10 member 7
Details	372	64	hsa-miR-499a-5p	KLF12	Kruppel like factor 12
Details	373	64	hsa-miR-499a-5p	GDAP1	ganglioside induced differentiation associated protein 1
Details	374	64	hsa-miR-499a-5p	CNOT7	CCR4-NOT transcription complex subunit 7
Details	375	64	hsa-miR-499a-5p	FAM168A	family with sequence similarity 168 member A
Details	376	64	hsa-miR-499a-5p	CFAP97	cilia and flagella associated protein 97
Details	377	64	hsa-miR-499a-5p	GSTZ1	glutathione S-transferase zeta 1
Details	378	63	hsa-miR-499a-5p	EDEM3	ER degradation enhancing alpha-mannosidase like protein 3
Details	379	63	hsa-miR-499a-5p	DUSP11	dual specificity phosphatase 11
Details	380	63	hsa-miR-499a-5p	FAM169A	family with sequence similarity 169 member A
Details	381	63	hsa-miR-499a-5p	FGF9	fibroblast growth factor 9
Details	382	63	hsa-miR-499a-5p	NPC1L1	NPC1 like intracellular cholesterol transporter 1
Details	383	63	hsa-miR-499a-5p	MAP3K15	mitogen-activated protein kinase kinase kinase 15
Details	384	63	hsa-miR-499a-5p	SLC39A10	solute carrier family 39 member 10
Details	385	63	hsa-miR-499a-5p	POLR3F	RNA polymerase III subunit F
Details	386	63	hsa-miR-499a-5p	C2orf49	chromosome 2 open reading frame 49
Details	387	63	hsa-miR-499a-5p	SHCBP1	SHC binding and spindle associated 1
Details	388	63	hsa-miR-499a-5p	UBN1	ubinuclein 1
Details	389	63	hsa-miR-499a-5p	INO80	INO80 complex subunit
Details	390	63	hsa-miR-499a-5p	IL1RL1	interleukin 1 receptor like 1
Details	391	63	hsa-miR-499a-5p	HECTD1	HECT domain E3 ubiquitin protein ligase 1
Details	392	63	hsa-miR-499a-5p	ZBTB10	zinc finger and BTB domain containing 10
Details	393	63	hsa-miR-499a-5p	CABS1	calcium binding protein, spermatid associated 1
Details	394	62	hsa-miR-499a-5p	ZEB1	zinc finger E-box binding homeobox 1
Details	395	62	hsa-miR-499a-5p	CYP4F3	cytochrome P450 family 4 subfamily F member 3
Details	396	62	hsa-miR-499a-5p	ZNF711	zinc finger protein 711
Details	397	62	hsa-miR-499a-5p	INIP	INTS3 and NABP interacting protein
Details	398	62	hsa-miR-499a-5p	TRIM52	tripartite motif containing 52
Details	399	62	hsa-miR-499a-5p	CDC5L	cell division cycle 5 like
Details	400	62	hsa-miR-499a-5p	ZNF451	zinc finger protein 451
Details	401	62	hsa-miR-499a-5p	AKR1D1	aldo-keto reductase family 1 member D1
Details	402	62	hsa-miR-499a-5p	ERG	ETS transcription factor ERG
Details	403	62	hsa-miR-499a-5p	SHISA9	shisa family member 9
Details	404	62	hsa-miR-499a-5p	FNDC3A	fibronectin type III domain containing 3A
Details	405	62	hsa-miR-499a-5p	HOXB8	homeobox B8
Details	406	62	hsa-miR-499a-5p	ADAT2	adenosine deaminase, tRNA specific 2
Details	407	61	hsa-miR-499a-5p	MBL2	mannose binding lectin 2
Details	408	61	hsa-miR-499a-5p	MPP7	membrane palmitoylated protein 7
Details	409	61	hsa-miR-499a-5p	SPTSSB	serine palmitoyltransferase small subunit B
Details	410	61	hsa-miR-499a-5p	ZNF621	zinc finger protein 621
Details	411	61	hsa-miR-499a-5p	PROSER2	proline and serine rich 2
Details	412	61	hsa-miR-499a-5p	PRR14L	proline rich 14 like
Details	413	61	hsa-miR-499a-5p	PHLPP2	PH domain and leucine rich repeat protein phosphatase 2
Details	414	61	hsa-miR-499a-5p	VAPA	VAMP associated protein A
Details	415	61	hsa-miR-499a-5p	IL1RAP	interleukin 1 receptor accessory protein
Details	416	61	hsa-miR-499a-5p	SMARCD2	SWI/SNF related, matrix associated, actin dependent regulator of chromatin, subfamily d, member 2
Details	417	61	hsa-miR-499a-5p	MYH10	myosin heavy chain 10
Details	418	61	hsa-miR-499a-5p	SLC36A1	solute carrier family 36 member 1
Details	419	61	hsa-miR-499a-5p	EEA1	early endosome antigen 1
Details	420	61	hsa-miR-499a-5p	EMB	embigin
Details	421	60	hsa-miR-499a-5p	CSNK1G3	casein kinase 1 gamma 3
Details	422	60	hsa-miR-499a-5p	UTP18	UTP18, small subunit processome component
Details	423	60	hsa-miR-499a-5p	SLC38A9	solute carrier family 38 member 9
Details	424	60	hsa-miR-499a-5p	PLRG1	pleiotropic regulator 1
Details	425	60	hsa-miR-499a-5p	PSMD10	proteasome 26S subunit, non-ATPase 10
Details	426	60	hsa-miR-499a-5p	KCNQ5	potassium voltage-gated channel subfamily Q member 5
Details	427	60	hsa-miR-499a-5p	AP3S1	adaptor related protein complex 3 subunit sigma 1
Details	428	60	hsa-miR-499a-5p	PI15	peptidase inhibitor 15
Details	429	60	hsa-miR-499a-5p	PTPDC1	protein tyrosine phosphatase domain containing 1
Details	430	60	hsa-miR-499a-5p	NRXN3	neurexin 3
Details	431	60	hsa-miR-499a-5p	GATA4	GATA binding protein 4
Details	432	60	hsa-miR-499a-5p	HRH4	histamine receptor H4
Details	433	60	hsa-miR-499a-5p	METTL7A	methyltransferase like 7A
Details	434	60	hsa-miR-499a-5p	HMGB2	high mobility group box 2
Details	435	60	hsa-miR-499a-5p	ZNF695	zinc finger protein 695
Details	436	59	hsa-miR-499a-5p	FBXO42	F-box protein 42
Details	437	59	hsa-miR-499a-5p	FZD3	frizzled class receptor 3
Details	438	59	hsa-miR-499a-5p	CLCN4	chloride voltage-gated channel 4
Details	439	59	hsa-miR-499a-5p	HDAC6	histone deacetylase 6
Details	440	59	hsa-miR-499a-5p	DCUN1D1	defective in cullin neddylation 1 domain containing 1
Details	441	59	hsa-miR-499a-5p	SMIM10L1	small integral membrane protein 10 like 1
Details	442	59	hsa-miR-499a-5p	MEI4	meiotic double-stranded break formation protein 4
Details	443	59	hsa-miR-499a-5p	LNPK	lunapark, ER junction formation factor
Details	444	59	hsa-miR-499a-5p	RRM2B	ribonucleotide reductase regulatory TP53 inducible subunit M2B
Details	445	59	hsa-miR-499a-5p	CUL3	cullin 3
Details	446	59	hsa-miR-499a-5p	PITPNB	phosphatidylinositol transfer protein beta
Details	447	59	hsa-miR-499a-5p	RNF130	ring finger protein 130
Details	448	59	hsa-miR-499a-5p	JPH1	junctophilin 1
Details	449	58	hsa-miR-499a-5p	AKR1C2	aldo-keto reductase family 1 member C2
Details	450	58	hsa-miR-499a-5p	GOPC	golgi associated PDZ and coiled-coil motif containing
Details	451	58	hsa-miR-499a-5p	GPRIN3	GPRIN family member 3
Details	452	58	hsa-miR-499a-5p	PPIL6	peptidylprolyl isomerase like 6
Details	453	58	hsa-miR-499a-5p	ENPP4	ectonucleotide pyrophosphatase/phosphodiesterase 4
Details	454	58	hsa-miR-499a-5p	LGALS8	galectin 8
Details	455	58	hsa-miR-499a-5p	COL14A1	collagen type XIV alpha 1 chain
Details	456	58	hsa-miR-499a-5p	ETS1	ETS proto-oncogene 1, transcription factor
Details	457	58	hsa-miR-499a-5p	LRRC8A	leucine rich repeat containing 8 VRAC subunit A
Details	458	58	hsa-miR-499a-5p	PDIK1L	PDLIM1 interacting kinase 1 like
Details	459	58	hsa-miR-499a-5p	MTMR2	myotubularin related protein 2
Details	460	58	hsa-miR-499a-5p	TMEM168	transmembrane protein 168
Details	461	58	hsa-miR-499a-5p	SOX9	SRY-box 9
Details	462	58	hsa-miR-499a-5p	NOL9	nucleolar protein 9
Details	463	58	hsa-miR-499a-5p	ZC3H12B	zinc finger CCCH-type containing 12B
Details	464	58	hsa-miR-499a-5p	RESF1	retroelement silencing factor 1
Details	465	57	hsa-miR-499a-5p	WNT16	Wnt family member 16
Details	466	57	hsa-miR-499a-5p	EFCAB5	EF-hand calcium binding domain 5
Details	467	57	hsa-miR-499a-5p	EDC3	enhancer of mRNA decapping 3
Details	468	57	hsa-miR-499a-5p	ZNF276	zinc finger protein 276
Details	469	57	hsa-miR-499a-5p	CPA6	carboxypeptidase A6
Details	470	57	hsa-miR-499a-5p	MID1IP1	MID1 interacting protein 1
Details	471	57	hsa-miR-499a-5p	BPHL	biphenyl hydrolase like
Details	472	57	hsa-miR-499a-5p	RYBP	RING1 and YY1 binding protein
Details	473	57	hsa-miR-499a-5p	LBR	lamin B receptor
Details	474	57	hsa-miR-499a-5p	SYAP1	synapse associated protein 1
Details	475	57	hsa-miR-499a-5p	TFDP2	transcription factor Dp-2
Details	476	57	hsa-miR-499a-5p	SOCS6	suppressor of cytokine signaling 6
Details	477	57	hsa-miR-499a-5p	ZNF721	zinc finger protein 721
Details	478	57	hsa-miR-499a-5p	CCT5	chaperonin containing TCP1 subunit 5
Details	479	57	hsa-miR-499a-5p	UBE2N	ubiquitin conjugating enzyme E2 N
Details	480	57	hsa-miR-499a-5p	NKRF	NFKB repressing factor
Details	481	56	hsa-miR-499a-5p	CLDN11	claudin 11
Details	482	56	hsa-miR-499a-5p	FBXL20	F-box and leucine rich repeat protein 20
Details	483	56	hsa-miR-499a-5p	NAP1L1	nucleosome assembly protein 1 like 1
Details	484	56	hsa-miR-499a-5p	TXNL4A	thioredoxin like 4A
Details	485	56	hsa-miR-499a-5p	MIPOL1	mirror-image polydactyly 1
Details	486	56	hsa-miR-499a-5p	PLS3	plastin 3
Details	487	56	hsa-miR-499a-5p	TGFBR3	transforming growth factor beta receptor 3
Details	488	56	hsa-miR-499a-5p	C1orf52	chromosome 1 open reading frame 52
Details	489	56	hsa-miR-499a-5p	TMEM215	transmembrane protein 215
Details	490	56	hsa-miR-499a-5p	PDGFRB	platelet derived growth factor receptor beta
Details	491	56	hsa-miR-499a-5p	MARCKS	myristoylated alanine rich protein kinase C substrate
Details	492	56	hsa-miR-499a-5p	CENPF	centromere protein F
Details	493	56	hsa-miR-499a-5p	MAST4	microtubule associated serine/threonine kinase family member 4
Details	494	56	hsa-miR-499a-5p	PHF21B	PHD finger protein 21B
Details	495	56	hsa-miR-499a-5p	HSD17B11	hydroxysteroid 17-beta dehydrogenase 11
Details	496	56	hsa-miR-499a-5p	CELF2	CUGBP Elav-like family member 2
Details	497	55	hsa-miR-499a-5p	AKT2	AKT serine/threonine kinase 2
Details	498	55	hsa-miR-499a-5p	MS4A7	membrane spanning 4-domains A7
Details	499	55	hsa-miR-499a-5p	STARD13	StAR related lipid transfer domain containing 13
Details	500	55	hsa-miR-499a-5p	SH3BGRL3	SH3 domain binding glutamate rich protein like 3
Details	501	55	hsa-miR-499a-5p	NUFIP2	nuclear FMR1 interacting protein 2
Details	502	55	hsa-miR-499a-5p	RFX7	regulatory factor X7
Details	503	55	hsa-miR-499a-5p	ANKRD12	ankyrin repeat domain 12
Details	504	55	hsa-miR-499a-5p	DDX5	DEAD-box helicase 5
Details	505	55	hsa-miR-499a-5p	SOX4	SRY-box 4
Details	506	55	hsa-miR-499a-5p	SEC62	SEC62 homolog, preprotein translocation factor
Details	507	55	hsa-miR-499a-5p	SLC6A15	solute carrier family 6 member 15
Details	508	55	hsa-miR-499a-5p	CD69	CD69 molecule
Details	509	55	hsa-miR-499a-5p	RAB38	RAB38, member RAS oncogene family
Details	510	55	hsa-miR-499a-5p	HECW2	HECT, C2 and WW domain containing E3 ubiquitin protein ligase 2
Details	511	55	hsa-miR-499a-5p	MAP1B	microtubule associated protein 1B
Details	512	55	hsa-miR-499a-5p	TMX1	thioredoxin related transmembrane protein 1
Details	513	55	hsa-miR-499a-5p	ENPP2	ectonucleotide pyrophosphatase/phosphodiesterase 2
Details	514	55	hsa-miR-499a-5p	FNTA	farnesyltransferase, CAAX box, alpha
Details	515	55	hsa-miR-499a-5p	ARID5B	AT-rich interaction domain 5B
Details	516	55	hsa-miR-499a-5p	LRPPRC	leucine rich pentatricopeptide repeat containing
Details	517	55	hsa-miR-499a-5p	DCLRE1C	DNA cross-link repair 1C
Details	518	55	hsa-miR-499a-5p	ZDHHC12	zinc finger DHHC-type containing 12
Details	519	55	hsa-miR-499a-5p	TOP1	DNA topoisomerase I
Details	520	55	hsa-miR-499a-5p	WNK3	WNK lysine deficient protein kinase 3
Details	521	54	hsa-miR-499a-5p	ZNF677	zinc finger protein 677
Details	522	54	hsa-miR-499a-5p	SLC17A6	solute carrier family 17 member 6
Details	523	54	hsa-miR-499a-5p	C12orf29	chromosome 12 open reading frame 29
Details	524	54	hsa-miR-499a-5p	ARSD	arylsulfatase D
Details	525	54	hsa-miR-499a-5p	GOLT1B	golgi transport 1B
Details	526	54	hsa-miR-499a-5p	RPL36A	ribosomal protein L36a
Details	527	54	hsa-miR-499a-5p	PSMA8	proteasome subunit alpha 8
Details	528	54	hsa-miR-499a-5p	PPP2CA	protein phosphatase 2 catalytic subunit alpha
Details	529	54	hsa-miR-499a-5p	CHRDL1	chordin like 1
Details	530	54	hsa-miR-499a-5p	PAIP2B	poly(A) binding protein interacting protein 2B
Details	531	54	hsa-miR-499a-5p	DENND4A	DENN domain containing 4A
Details	532	54	hsa-miR-499a-5p	MIER1	MIER1 transcriptional regulator
Details	533	54	hsa-miR-499a-5p	BCLAF3	BCLAF1 and THRAP3 family member 3
Details	534	54	hsa-miR-499a-5p	ATXN7L3B	ataxin 7 like 3B
Details	535	54	hsa-miR-499a-5p	YTHDC1	YTH domain containing 1
Details	536	53	hsa-miR-499a-5p	MAP4K5	mitogen-activated protein kinase kinase kinase kinase 5
Details	537	53	hsa-miR-499a-5p	SRPK2	SRSF protein kinase 2
Details	538	53	hsa-miR-499a-5p	MICOS10	mitochondrial contact site and cristae organizing system subunit 10
Details	539	53	hsa-miR-499a-5p	ACADSB	acyl-CoA dehydrogenase short/branched chain
Details	540	53	hsa-miR-499a-5p	SRRM1	serine and arginine repetitive matrix 1
Details	541	53	hsa-miR-499a-5p	IL6R	interleukin 6 receptor
Details	542	53	hsa-miR-499a-5p	SMN2	survival of motor neuron 2, centromeric
Details	543	53	hsa-miR-499a-5p	DIXDC1	DIX domain containing 1
Details	544	53	hsa-miR-499a-5p	UNC5A	unc-5 netrin receptor A
Details	545	53	hsa-miR-499a-5p	SRGAP2	SLIT-ROBO Rho GTPase activating protein 2
Details	546	53	hsa-miR-499a-5p	EIF4A2	eukaryotic translation initiation factor 4A2
Details	547	53	hsa-miR-499a-5p	GPSM2	G protein signaling modulator 2
Details	548	53	hsa-miR-499a-5p	CISD2	CDGSH iron sulfur domain 2
Details	549	53	hsa-miR-499a-5p	TMC5	transmembrane channel like 5
Details	550	53	hsa-miR-499a-5p	B3GALNT2	beta-1,3-N-acetylgalactosaminyltransferase 2
Details	551	53	hsa-miR-499a-5p	SMN1	survival of motor neuron 1, telomeric
Details	552	53	hsa-miR-499a-5p	PKIA	cAMP-dependent protein kinase inhibitor alpha
Details	553	53	hsa-miR-499a-5p	BTG1	BTG anti-proliferation factor 1
Details	554	52	hsa-miR-499a-5p	RICTOR	RPTOR independent companion of MTOR complex 2
Details	555	52	hsa-miR-499a-5p	CLU	clusterin
Details	556	52	hsa-miR-499a-5p	GPBP1	GC-rich promoter binding protein 1
Details	557	52	hsa-miR-499a-5p	MTURN	maturin, neural progenitor differentiation regulator homolog
Details	558	52	hsa-miR-499a-5p	MAPK8IP3	mitogen-activated protein kinase 8 interacting protein 3
Details	559	52	hsa-miR-499a-5p	ZNRF2	zinc and ring finger 2
Details	560	52	hsa-miR-499a-5p	FAM199X	family with sequence similarity 199, X-linked
Details	561	52	hsa-miR-499a-5p	NYAP2	neuronal tyrosine-phosphorylated phosphoinositide-3-kinase adaptor 2
Details	562	52	hsa-miR-499a-5p	ATP5MGL	ATP synthase membrane subunit g like
Details	563	52	hsa-miR-499a-5p	TRAM1	translocation associated membrane protein 1
Details	564	52	hsa-miR-499a-5p	DZIP1	DAZ interacting zinc finger protein 1
Details	565	51	hsa-miR-499a-5p	ZNF324	zinc finger protein 324
Details	566	51	hsa-miR-499a-5p	INSR	insulin receptor
Details	567	51	hsa-miR-499a-5p	UBXN8	UBX domain protein 8
Details	568	51	hsa-miR-499a-5p	HIC2	HIC ZBTB transcriptional repressor 2
Details	569	51	hsa-miR-499a-5p	MYCBP	MYC binding protein
Details	570	51	hsa-miR-499a-5p	PLXNC1	plexin C1
Details	571	51	hsa-miR-499a-5p	NR4A3	nuclear receptor subfamily 4 group A member 3
Details	572	51	hsa-miR-499a-5p	CENPS	centromere protein S
Details	573	51	hsa-miR-499a-5p	ZNF705A	zinc finger protein 705A
Details	574	51	hsa-miR-499a-5p	TUBA1A	tubulin alpha 1a
Details	575	51	hsa-miR-499a-5p	HAUS6	HAUS augmin like complex subunit 6
Details	576	51	hsa-miR-499a-5p	MEGF9	multiple EGF like domains 9
Details	577	51	hsa-miR-499a-5p	MTX2	metaxin 2
Details	578	50	hsa-miR-499a-5p	CNEP1R1	CTD nuclear envelope phosphatase 1 regulatory subunit 1
Details	579	50	hsa-miR-499a-5p	ROR2	receptor tyrosine kinase like orphan receptor 2
Details	580	50	hsa-miR-499a-5p	FAM76A	family with sequence similarity 76 member A
Details	581	50	hsa-miR-499a-5p	CDKL5	cyclin dependent kinase like 5
Details	582	50	hsa-miR-499a-5p	GDAP2	ganglioside induced differentiation associated protein 2
Details	583	50	hsa-miR-499a-5p	ENSA	endosulfine alpha
Details	584	50	hsa-miR-499a-5p	TMPO	thymopoietin
Details	585	50	hsa-miR-499a-5p	PLEKHA1	pleckstrin homology domain containing A1
Details	586	50	hsa-miR-499a-5p	FOPNL	FGFR1OP N-terminal like
Details	587	50	hsa-miR-499a-5p	SLC1A3	solute carrier family 1 member 3
Details	588	50	hsa-miR-499a-5p	ATP9A	ATPase phospholipid transporting 9A (putative)
Details	589	50	hsa-miR-499a-5p	MAOB	monoamine oxidase B
Details	590	50	hsa-miR-499a-5p	RPP30	ribonuclease P/MRP subunit p30
Details	591	50	hsa-miR-499a-5p	GAS1	growth arrest specific 1

## Sheet: hsa-miR-2
There are 913 predicted targets for hsa-miR-208a-5p in miRDB.
Target Detail	Target Rank	Target Score	miRNA Name	Gene Symbol	Gene Description
Details	1	99	hsa-miR-208a-5p	SAMD4A	sterile alpha motif domain containing 4A
Details	2	99	hsa-miR-208a-5p	USP47	ubiquitin specific peptidase 47
Details	3	99	hsa-miR-208a-5p	GABRA1	gamma-aminobutyric acid type A receptor alpha1 subunit
Details	4	99	hsa-miR-208a-5p	DEGS1	delta 4-desaturase, sphingolipid 1
Details	5	99	hsa-miR-208a-5p	CCNYL1	cyclin Y like 1
Details	6	99	hsa-miR-208a-5p	ZBTB20	zinc finger and BTB domain containing 20
Details	7	98	hsa-miR-208a-5p	UBE2B	ubiquitin conjugating enzyme E2 B
Details	8	98	hsa-miR-208a-5p	TRAPPC13	trafficking protein particle complex 13
Details	9	98	hsa-miR-208a-5p	ITGB8	integrin subunit beta 8
Details	10	98	hsa-miR-208a-5p	CCNJ	cyclin J
Details	11	98	hsa-miR-208a-5p	PHF20L1	PHD finger protein 20 like 1
Details	12	97	hsa-miR-208a-5p	MRPS28	mitochondrial ribosomal protein S28
Details	13	96	hsa-miR-208a-5p	DENND1B	DENN domain containing 1B
Details	14	96	hsa-miR-208a-5p	MTM1	myotubularin 1
Details	15	96	hsa-miR-208a-5p	ZNF280C	zinc finger protein 280C
Details	16	96	hsa-miR-208a-5p	DEUP1	deuterosome assembly protein 1
Details	17	96	hsa-miR-208a-5p	PIK3R1	phosphoinositide-3-kinase regulatory subunit 1
Details	18	96	hsa-miR-208a-5p	PCDH8	protocadherin 8
Details	19	96	hsa-miR-208a-5p	SIRT1	sirtuin 1
Details	20	96	hsa-miR-208a-5p	PGD	phosphogluconate dehydrogenase
Details	21	96	hsa-miR-208a-5p	ARID4B	AT-rich interaction domain 4B
Details	22	96	hsa-miR-208a-5p	HMGN3	high mobility group nucleosomal binding domain 3
Details	23	95	hsa-miR-208a-5p	UBE2K	ubiquitin conjugating enzyme E2 K
Details	24	95	hsa-miR-208a-5p	SRPK2	SRSF protein kinase 2
Details	25	95	hsa-miR-208a-5p	GRP	gastrin releasing peptide
Details	26	95	hsa-miR-208a-5p	FAM120B	family with sequence similarity 120B
Details	27	95	hsa-miR-208a-5p	STARD4	StAR related lipid transfer domain containing 4
Details	28	95	hsa-miR-208a-5p	ZNRF3	zinc and ring finger 3
Details	29	95	hsa-miR-208a-5p	GUCY1A1	guanylate cyclase 1 soluble subunit alpha 1
Details	30	94	hsa-miR-208a-5p	TRA2A	transformer 2 alpha homolog
Details	31	94	hsa-miR-208a-5p	ME1	malic enzyme 1
Details	32	94	hsa-miR-208a-5p	CNOT8	CCR4-NOT transcription complex subunit 8
Details	33	94	hsa-miR-208a-5p	MAP4K5	mitogen-activated protein kinase kinase kinase kinase 5
Details	34	94	hsa-miR-208a-5p	JAZF1	JAZF zinc finger 1
Details	35	94	hsa-miR-208a-5p	ZNF443	zinc finger protein 443
Details	36	94	hsa-miR-208a-5p	MBLAC2	metallo-beta-lactamase domain containing 2
Details	37	94	hsa-miR-208a-5p	LONRF1	LON peptidase N-terminal domain and ring finger 1
Details	38	94	hsa-miR-208a-5p	STC1	stanniocalcin 1
Details	39	94	hsa-miR-208a-5p	PTPN11	protein tyrosine phosphatase, non-receptor type 11
Details	40	94	hsa-miR-208a-5p	CTNND2	catenin delta 2
Details	41	94	hsa-miR-208a-5p	TSEN34	tRNA splicing endonuclease subunit 34
Details	42	93	hsa-miR-208a-5p	ZBTB43	zinc finger and BTB domain containing 43
Details	43	93	hsa-miR-208a-5p	CTXN1	cortexin 1
Details	44	93	hsa-miR-208a-5p	PLAC9	placenta specific 9
Details	45	93	hsa-miR-208a-5p	TMEM56	transmembrane protein 56
Details	46	93	hsa-miR-208a-5p	TIMM8A	translocase of inner mitochondrial membrane 8A
Details	47	93	hsa-miR-208a-5p	JAKMIP3	Janus kinase and microtubule interacting protein 3
Details	48	93	hsa-miR-208a-5p	ST8SIA4	ST8 alpha-N-acetyl-neuraminide alpha-2,8-sialyltransferase 4
Details	49	93	hsa-miR-208a-5p	RFWD3	ring finger and WD repeat domain 3
Details	50	93	hsa-miR-208a-5p	MFAP3L	microfibril associated protein 3 like
Details	51	93	hsa-miR-208a-5p	UFC1	ubiquitin-fold modifier conjugating enzyme 1
Details	52	92	hsa-miR-208a-5p	PPP3CA	protein phosphatase 3 catalytic subunit alpha
Details	53	92	hsa-miR-208a-5p	PRXL2C	peroxiredoxin like 2C
Details	54	92	hsa-miR-208a-5p	NEFL	neurofilament light
Details	55	92	hsa-miR-208a-5p	TCF15	transcription factor 15
Details	56	92	hsa-miR-208a-5p	NOG	noggin
Details	57	92	hsa-miR-208a-5p	SYCP2	synaptonemal complex protein 2
Details	58	92	hsa-miR-208a-5p	HIC2	HIC ZBTB transcriptional repressor 2
Details	59	92	hsa-miR-208a-5p	SNTB2	syntrophin beta 2
Details	60	92	hsa-miR-208a-5p	TENT2	terminal nucleotidyltransferase 2
Details	61	92	hsa-miR-208a-5p	PTK2	protein tyrosine kinase 2
Details	62	92	hsa-miR-208a-5p	CD83	CD83 molecule
Details	63	92	hsa-miR-208a-5p	PAIP2	poly(A) binding protein interacting protein 2
Details	64	92	hsa-miR-208a-5p	AFAP1	actin filament associated protein 1
Details	65	92	hsa-miR-208a-5p	ADCY1	adenylate cyclase 1
Details	66	92	hsa-miR-208a-5p	DAB2	DAB2, clathrin adaptor protein
Details	67	91	hsa-miR-208a-5p	ZFR	zinc finger RNA binding protein
Details	68	91	hsa-miR-208a-5p	FREM2	FRAS1 related extracellular matrix protein 2
Details	69	91	hsa-miR-208a-5p	ANK2	ankyrin 2
Details	70	91	hsa-miR-208a-5p	AFF4	AF4/FMR2 family member 4
Details	71	91	hsa-miR-208a-5p	CDC73	cell division cycle 73
Details	72	91	hsa-miR-208a-5p	RALYL	RALY RNA binding protein like
Details	73	91	hsa-miR-208a-5p	ZNF507	zinc finger protein 507
Details	74	91	hsa-miR-208a-5p	LYN	LYN proto-oncogene, Src family tyrosine kinase
Details	75	91	hsa-miR-208a-5p	ZFP36L1	ZFP36 ring finger protein like 1
Details	76	91	hsa-miR-208a-5p	GPD1L	glycerol-3-phosphate dehydrogenase 1 like
Details	77	91	hsa-miR-208a-5p	WEE2	WEE1 homolog 2
Details	78	91	hsa-miR-208a-5p	AP5M1	adaptor related protein complex 5 subunit mu 1
Details	79	90	hsa-miR-208a-5p	SDE2	SDE2 telomere maintenance homolog
Details	80	90	hsa-miR-208a-5p	ING4	inhibitor of growth family member 4
Details	81	90	hsa-miR-208a-5p	DSCAM	DS cell adhesion molecule
Details	82	90	hsa-miR-208a-5p	GABRB2	gamma-aminobutyric acid type A receptor beta2 subunit
Details	83	90	hsa-miR-208a-5p	AGTR2	angiotensin II receptor type 2
Details	84	90	hsa-miR-208a-5p	FGFR1OP2	FGFR1 oncogene partner 2
Details	85	90	hsa-miR-208a-5p	SPDYA	speedy/RINGO cell cycle regulator family member A
Details	86	90	hsa-miR-208a-5p	CDR2	cerebellar degeneration related protein 2
Details	87	90	hsa-miR-208a-5p	BTBD11	BTB domain containing 11
Details	88	90	hsa-miR-208a-5p	STXBP1	syntaxin binding protein 1
Details	89	90	hsa-miR-208a-5p	FAM160B1	family with sequence similarity 160 member B1
Details	90	90	hsa-miR-208a-5p	MDH2	malate dehydrogenase 2
Details	91	90	hsa-miR-208a-5p	KRR1	KRR1, small subunit processome component homolog
Details	92	90	hsa-miR-208a-5p	RNF38	ring finger protein 38
Details	93	89	hsa-miR-208a-5p	TNRC6C	trinucleotide repeat containing 6C
Details	94	89	hsa-miR-208a-5p	ZNF781	zinc finger protein 781
Details	95	89	hsa-miR-208a-5p	TOR1AIP1	torsin 1A interacting protein 1
Details	96	89	hsa-miR-208a-5p	ABCG1	ATP binding cassette subfamily G member 1
Details	97	89	hsa-miR-208a-5p	AK7	adenylate kinase 7
Details	98	89	hsa-miR-208a-5p	GRIK2	glutamate ionotropic receptor kainate type subunit 2
Details	99	89	hsa-miR-208a-5p	MFAP3	microfibril associated protein 3
Details	100	89	hsa-miR-208a-5p	SNX3	sorting nexin 3
Details	101	89	hsa-miR-208a-5p	GNAI3	G protein subunit alpha i3
Details	102	89	hsa-miR-208a-5p	PSMA8	proteasome subunit alpha 8
Details	103	89	hsa-miR-208a-5p	CTHRC1	collagen triple helix repeat containing 1
Details	104	89	hsa-miR-208a-5p	CLOCK	clock circadian regulator
Details	105	89	hsa-miR-208a-5p	GTPBP10	GTP binding protein 10
Details	106	89	hsa-miR-208a-5p	ADAMTSL3	ADAMTS like 3
Details	107	89	hsa-miR-208a-5p	ROCK2	Rho associated coiled-coil containing protein kinase 2
Details	108	88	hsa-miR-208a-5p	ZNF816-ZNF321P	ZNF816-ZNF321P readthrough
Details	109	88	hsa-miR-208a-5p	MARCH4	membrane associated ring-CH-type finger 4
Details	110	88	hsa-miR-208a-5p	STAG1	stromal antigen 1
Details	111	88	hsa-miR-208a-5p	MMP19	matrix metallopeptidase 19
Details	112	88	hsa-miR-208a-5p	SLCO1A2	solute carrier organic anion transporter family member 1A2
Details	113	88	hsa-miR-208a-5p	SLC17A6	solute carrier family 17 member 6
Details	114	88	hsa-miR-208a-5p	ADGRA2	adhesion G protein-coupled receptor A2
Details	115	88	hsa-miR-208a-5p	CRBN	cereblon
Details	116	88	hsa-miR-208a-5p	CDC14A	cell division cycle 14A
Details	117	88	hsa-miR-208a-5p	JMJD1C	jumonji domain containing 1C
Details	118	88	hsa-miR-208a-5p	ADORA3	adenosine A3 receptor
Details	119	88	hsa-miR-208a-5p	CYSLTR1	cysteinyl leukotriene receptor 1
Details	120	88	hsa-miR-208a-5p	DTHD1	death domain containing 1
Details	121	88	hsa-miR-208a-5p	MXI1	MAX interactor 1, dimerization protein
Details	122	88	hsa-miR-208a-5p	CLTC	clathrin heavy chain
Details	123	88	hsa-miR-208a-5p	PTPRE	protein tyrosine phosphatase, receptor type E
Details	124	88	hsa-miR-208a-5p	SLC35A5	solute carrier family 35 member A5
Details	125	88	hsa-miR-208a-5p	ALDH1L2	aldehyde dehydrogenase 1 family member L2
Details	126	88	hsa-miR-208a-5p	MDK	midkine
Details	127	88	hsa-miR-208a-5p	ZNF568	zinc finger protein 568
Details	128	88	hsa-miR-208a-5p	PKNOX1	PBX/knotted 1 homeobox 1
Details	129	87	hsa-miR-208a-5p	TNPO1	transportin 1
Details	130	87	hsa-miR-208a-5p	ARG1	arginase 1
Details	131	87	hsa-miR-208a-5p	KCNQ3	potassium voltage-gated channel subfamily Q member 3
Details	132	87	hsa-miR-208a-5p	ADCY3	adenylate cyclase 3
Details	133	87	hsa-miR-208a-5p	SASH1	SAM and SH3 domain containing 1
Details	134	87	hsa-miR-208a-5p	ITGA2	integrin subunit alpha 2
Details	135	87	hsa-miR-208a-5p	TBX18	T-box 18
Details	136	87	hsa-miR-208a-5p	PRRC1	proline rich coiled-coil 1
Details	137	87	hsa-miR-208a-5p	PDS5B	PDS5 cohesin associated factor B
Details	138	87	hsa-miR-208a-5p	XPO5	exportin 5
Details	139	87	hsa-miR-208a-5p	RHOQ	ras homolog family member Q
Details	140	87	hsa-miR-208a-5p	HNRNPA2B1	heterogeneous nuclear ribonucleoprotein A2/B1
Details	141	87	hsa-miR-208a-5p	SERP1	stress associated endoplasmic reticulum protein 1
Details	142	87	hsa-miR-208a-5p	HMGN2	high mobility group nucleosomal binding domain 2
Details	143	87	hsa-miR-208a-5p	ZNF483	zinc finger protein 483
Details	144	87	hsa-miR-208a-5p	CUL4A	cullin 4A
Details	145	86	hsa-miR-208a-5p	CDK1	cyclin dependent kinase 1
Details	146	86	hsa-miR-208a-5p	EYA4	EYA transcriptional coactivator and phosphatase 4
Details	147	86	hsa-miR-208a-5p	FAM107B	family with sequence similarity 107 member B
Details	148	86	hsa-miR-208a-5p	SUZ12	SUZ12, polycomb repressive complex 2 subunit
Details	149	86	hsa-miR-208a-5p	RNF11	ring finger protein 11
Details	150	86	hsa-miR-208a-5p	GPRC5B	G protein-coupled receptor class C group 5 member B
Details	151	86	hsa-miR-208a-5p	ENOSF1	enolase superfamily member 1
Details	152	86	hsa-miR-208a-5p	CNIH4	cornichon family AMPA receptor auxiliary protein 4
Details	153	86	hsa-miR-208a-5p	TFE3	transcription factor binding to IGHM enhancer 3
Details	154	86	hsa-miR-208a-5p	SLITRK4	SLIT and NTRK like family member 4
Details	155	86	hsa-miR-208a-5p	TTC1	tetratricopeptide repeat domain 1
Details	156	86	hsa-miR-208a-5p	SMAD2	SMAD family member 2
Details	157	86	hsa-miR-208a-5p	GLS	glutaminase
Details	158	86	hsa-miR-208a-5p	SMARCA1	SWI/SNF related, matrix associated, actin dependent regulator of chromatin, subfamily a, member 1
Details	159	86	hsa-miR-208a-5p	KIAA1549	KIAA1549
Details	160	86	hsa-miR-208a-5p	NEUROD6	neuronal differentiation 6
Details	161	86	hsa-miR-208a-5p	UBE2N	ubiquitin conjugating enzyme E2 N
Details	162	86	hsa-miR-208a-5p	JAM3	junctional adhesion molecule 3
Details	163	85	hsa-miR-208a-5p	TLL1	tolloid like 1
Details	164	85	hsa-miR-208a-5p	NMBR	neuromedin B receptor
Details	165	85	hsa-miR-208a-5p	AK4	adenylate kinase 4
Details	166	85	hsa-miR-208a-5p	SLC44A1	solute carrier family 44 member 1
Details	167	85	hsa-miR-208a-5p	ZDBF2	zinc finger DBF-type containing 2
Details	168	85	hsa-miR-208a-5p	DCN	decorin
Details	169	85	hsa-miR-208a-5p	FBXW7	F-box and WD repeat domain containing 7
Details	170	85	hsa-miR-208a-5p	GUCY2C	guanylate cyclase 2C
Details	171	85	hsa-miR-208a-5p	RAB11FIP2	RAB11 family interacting protein 2
Details	172	85	hsa-miR-208a-5p	SLC12A6	solute carrier family 12 member 6
Details	173	85	hsa-miR-208a-5p	KAT6B	lysine acetyltransferase 6B
Details	174	85	hsa-miR-208a-5p	TC2N	tandem C2 domains, nuclear
Details	175	85	hsa-miR-208a-5p	SMC2	structural maintenance of chromosomes 2
Details	176	85	hsa-miR-208a-5p	FUT9	fucosyltransferase 9
Details	177	85	hsa-miR-208a-5p	MTHFD2L	methylenetetrahydrofolate dehydrogenase (NADP+ dependent) 2 like
Details	178	85	hsa-miR-208a-5p	KLHL41	kelch like family member 41
Details	179	84	hsa-miR-208a-5p	MDN1	midasin AAA ATPase 1
Details	180	84	hsa-miR-208a-5p	TLE3	TLE family member 3, transcriptional corepressor
Details	181	84	hsa-miR-208a-5p	C12orf4	chromosome 12 open reading frame 4
Details	182	84	hsa-miR-208a-5p	CPEB2	cytoplasmic polyadenylation element binding protein 2
Details	183	84	hsa-miR-208a-5p	SGK3	serum/glucocorticoid regulated kinase family member 3
Details	184	84	hsa-miR-208a-5p	C8orf44-SGK3	C8orf44-SGK3 readthrough
Details	185	84	hsa-miR-208a-5p	SKP2	S-phase kinase associated protein 2
Details	186	84	hsa-miR-208a-5p	VPS13A	vacuolar protein sorting 13 homolog A
Details	187	84	hsa-miR-208a-5p	PROX1	prospero homeobox 1
Details	188	84	hsa-miR-208a-5p	NUFIP2	nuclear FMR1 interacting protein 2
Details	189	84	hsa-miR-208a-5p	SMIM17	small integral membrane protein 17
Details	190	84	hsa-miR-208a-5p	RORA	RAR related orphan receptor A
Details	191	83	hsa-miR-208a-5p	CCDC66	coiled-coil domain containing 66
Details	192	83	hsa-miR-208a-5p	ARRDC5	arrestin domain containing 5
Details	193	83	hsa-miR-208a-5p	NT5C1B-RDH14	NT5C1B-RDH14 readthrough
Details	194	83	hsa-miR-208a-5p	UNC80	unc-80 homolog, NALCN channel complex subunit
Details	195	83	hsa-miR-208a-5p	PDIK1L	PDLIM1 interacting kinase 1 like
Details	196	83	hsa-miR-208a-5p	RAPGEF6	Rap guanine nucleotide exchange factor 6
Details	197	83	hsa-miR-208a-5p	COL4A3BP	collagen type IV alpha 3 binding protein
Details	198	83	hsa-miR-208a-5p	NR3C1	nuclear receptor subfamily 3 group C member 1
Details	199	83	hsa-miR-208a-5p	SSX2IP	SSX family member 2 interacting protein
Details	200	83	hsa-miR-208a-5p	RPS6KA6	ribosomal protein S6 kinase A6
Details	201	83	hsa-miR-208a-5p	RECK	reversion inducing cysteine rich protein with kazal motifs
Details	202	83	hsa-miR-208a-5p	AQP4	aquaporin 4
Details	203	83	hsa-miR-208a-5p	PLPP3	phospholipid phosphatase 3
Details	204	83	hsa-miR-208a-5p	NEDD1	neural precursor cell expressed, developmentally down-regulated 1
Details	205	83	hsa-miR-208a-5p	SLC25A43	solute carrier family 25 member 43
Details	206	83	hsa-miR-208a-5p	ZNF704	zinc finger protein 704
Details	207	83	hsa-miR-208a-5p	SPRY3	sprouty RTK signaling antagonist 3
Details	208	83	hsa-miR-208a-5p	EIF5	eukaryotic translation initiation factor 5
Details	209	83	hsa-miR-208a-5p	KCNV1	potassium voltage-gated channel modifier subfamily V member 1
Details	210	83	hsa-miR-208a-5p	GLCCI1	glucocorticoid induced 1
Details	211	83	hsa-miR-208a-5p	PRKRA	protein activator of interferon induced protein kinase EIF2AK2
Details	212	83	hsa-miR-208a-5p	DSN1	DSN1 homolog, MIS12 kinetochore complex component
Details	213	83	hsa-miR-208a-5p	UTY	ubiquitously transcribed tetratricopeptide repeat containing, Y-linked
Details	214	82	hsa-miR-208a-5p	ACSL4	acyl-CoA synthetase long chain family member 4
Details	215	82	hsa-miR-208a-5p	MAP3K2	mitogen-activated protein kinase kinase kinase 2
Details	216	82	hsa-miR-208a-5p	ADAM23	ADAM metallopeptidase domain 23
Details	217	82	hsa-miR-208a-5p	ABHD18	abhydrolase domain containing 18
Details	218	82	hsa-miR-208a-5p	PPHLN1	periphilin 1
Details	219	82	hsa-miR-208a-5p	USP13	ubiquitin specific peptidase 13
Details	220	82	hsa-miR-208a-5p	HOXC4	homeobox C4
Details	221	82	hsa-miR-208a-5p	CNTN4	contactin 4
Details	222	82	hsa-miR-208a-5p	TPST1	tyrosylprotein sulfotransferase 1
Details	223	82	hsa-miR-208a-5p	MTF1	metal regulatory transcription factor 1
Details	224	81	hsa-miR-208a-5p	ZNF799	zinc finger protein 799
Details	225	81	hsa-miR-208a-5p	PECR	peroxisomal trans-2-enoyl-CoA reductase
Details	226	81	hsa-miR-208a-5p	MAP3K21	mitogen-activated protein kinase kinase kinase 21
Details	227	81	hsa-miR-208a-5p	FAM118B	family with sequence similarity 118 member B
Details	228	81	hsa-miR-208a-5p	TET1	tet methylcytosine dioxygenase 1
Details	229	81	hsa-miR-208a-5p	STC2	stanniocalcin 2
Details	230	81	hsa-miR-208a-5p	RNF111	ring finger protein 111
Details	231	81	hsa-miR-208a-5p	ZKSCAN1	zinc finger with KRAB and SCAN domains 1
Details	232	81	hsa-miR-208a-5p	ZNF823	zinc finger protein 823
Details	233	81	hsa-miR-208a-5p	SPARC	secreted protein acidic and cysteine rich
Details	234	81	hsa-miR-208a-5p	SLK	STE20 like kinase
Details	235	81	hsa-miR-208a-5p	EPHX2	epoxide hydrolase 2
Details	236	81	hsa-miR-208a-5p	ZNF280D	zinc finger protein 280D
Details	237	81	hsa-miR-208a-5p	MBD4	methyl-CpG binding domain 4, DNA glycosylase
Details	238	81	hsa-miR-208a-5p	VSIG10	V-set and immunoglobulin domain containing 10
Details	239	81	hsa-miR-208a-5p	CCDC126	coiled-coil domain containing 126
Details	240	81	hsa-miR-208a-5p	MSI2	musashi RNA binding protein 2
Details	241	81	hsa-miR-208a-5p	ODR4	odr-4 GPCR localization factor homolog
Details	242	81	hsa-miR-208a-5p	HNF4G	hepatocyte nuclear factor 4 gamma
Details	243	81	hsa-miR-208a-5p	RNF149	ring finger protein 149
Details	244	81	hsa-miR-208a-5p	G2E3	G2/M-phase specific E3 ubiquitin protein ligase
Details	245	80	hsa-miR-208a-5p	HDAC9	histone deacetylase 9
Details	246	80	hsa-miR-208a-5p	EIF5A2	eukaryotic translation initiation factor 5A2
Details	247	80	hsa-miR-208a-5p	MBD2	methyl-CpG binding domain protein 2
Details	248	80	hsa-miR-208a-5p	MAP3K5	mitogen-activated protein kinase kinase kinase 5
Details	249	80	hsa-miR-208a-5p	BRWD1	bromodomain and WD repeat domain containing 1
Details	250	80	hsa-miR-208a-5p	REXO2	RNA exonuclease 2
Details	251	80	hsa-miR-208a-5p	TCEAL1	transcription elongation factor A like 1
Details	252	80	hsa-miR-208a-5p	MRS2	magnesium transporter MRS2
Details	253	80	hsa-miR-208a-5p	LATS1	large tumor suppressor kinase 1
Details	254	80	hsa-miR-208a-5p	ZMYND11	zinc finger MYND-type containing 11
Details	255	80	hsa-miR-208a-5p	RP2	RP2, ARL3 GTPase activating protein
Details	256	80	hsa-miR-208a-5p	MTX3	metaxin 3
Details	257	80	hsa-miR-208a-5p	SLC8A3	solute carrier family 8 member A3
Details	258	80	hsa-miR-208a-5p	HAND1	heart and neural crest derivatives expressed 1
Details	259	80	hsa-miR-208a-5p	TMEM170B	transmembrane protein 170B
Details	260	80	hsa-miR-208a-5p	TSC22D2	TSC22 domain family member 2
Details	261	80	hsa-miR-208a-5p	SMARCA2	SWI/SNF related, matrix associated, actin dependent regulator of chromatin, subfamily a, member 2
Details	262	80	hsa-miR-208a-5p	TFPI2	tissue factor pathway inhibitor 2
Details	263	80	hsa-miR-208a-5p	SCOC	short coiled-coil protein
Details	264	79	hsa-miR-208a-5p	TMEM30A	transmembrane protein 30A
Details	265	79	hsa-miR-208a-5p	RBM41	RNA binding motif protein 41
Details	266	79	hsa-miR-208a-5p	PURG	purine rich element binding protein G
Details	267	79	hsa-miR-208a-5p	NUSAP1	nucleolar and spindle associated protein 1
Details	268	79	hsa-miR-208a-5p	NCOA2	nuclear receptor coactivator 2
Details	269	79	hsa-miR-208a-5p	KCNJ2	potassium voltage-gated channel subfamily J member 2
Details	270	79	hsa-miR-208a-5p	DYNLT3	dynein light chain Tctex-type 3
Details	271	79	hsa-miR-208a-5p	LOXHD1	lipoxygenase homology domains 1
Details	272	79	hsa-miR-208a-5p	CA11	carbonic anhydrase 11
Details	273	79	hsa-miR-208a-5p	IER5	immediate early response 5
Details	274	79	hsa-miR-208a-5p	LRRC3B	leucine rich repeat containing 3B
Details	275	79	hsa-miR-208a-5p	FZD2	frizzled class receptor 2
Details	276	79	hsa-miR-208a-5p	ELAVL4	ELAV like RNA binding protein 4
Details	277	79	hsa-miR-208a-5p	AKAP6	A-kinase anchoring protein 6
Details	278	79	hsa-miR-208a-5p	USP14	ubiquitin specific peptidase 14
Details	279	79	hsa-miR-208a-5p	MOB1B	MOB kinase activator 1B
Details	280	79	hsa-miR-208a-5p	KLHL5	kelch like family member 5
Details	281	79	hsa-miR-208a-5p	CD109	CD109 molecule
Details	282	78	hsa-miR-208a-5p	DCAF5	DDB1 and CUL4 associated factor 5
Details	283	78	hsa-miR-208a-5p	STMN1	stathmin 1
Details	284	78	hsa-miR-208a-5p	LRP2BP	LRP2 binding protein
Details	285	78	hsa-miR-208a-5p	BTC	betacellulin
Details	286	78	hsa-miR-208a-5p	C15orf40	chromosome 15 open reading frame 40
Details	287	78	hsa-miR-208a-5p	FGFR3	fibroblast growth factor receptor 3
Details	288	78	hsa-miR-208a-5p	FXN	frataxin
Details	289	77	hsa-miR-208a-5p	HECTD2	HECT domain E3 ubiquitin protein ligase 2
Details	290	77	hsa-miR-208a-5p	KDM7A	lysine demethylase 7A
Details	291	77	hsa-miR-208a-5p	WNK1	WNK lysine deficient protein kinase 1
Details	292	77	hsa-miR-208a-5p	DLX3	distal-less homeobox 3
Details	293	77	hsa-miR-208a-5p	ABCA13	ATP binding cassette subfamily A member 13
Details	294	77	hsa-miR-208a-5p	TDP1	tyrosyl-DNA phosphodiesterase 1
Details	295	77	hsa-miR-208a-5p	PLPPR4	phospholipid phosphatase related 4
Details	296	77	hsa-miR-208a-5p	NBPF1	NBPF member 1
Details	297	76	hsa-miR-208a-5p	ONECUT2	one cut homeobox 2
Details	298	76	hsa-miR-208a-5p	SLC23A2	solute carrier family 23 member 2
Details	299	76	hsa-miR-208a-5p	DAZ4	deleted in azoospermia 4
Details	300	76	hsa-miR-208a-5p	ANKDD1A	ankyrin repeat and death domain containing 1A
Details	301	76	hsa-miR-208a-5p	RCE1	Ras converting CAAX endopeptidase 1
Details	302	76	hsa-miR-208a-5p	BORA	bora, aurora kinase A activator
Details	303	76	hsa-miR-208a-5p	TRPC5	transient receptor potential cation channel subfamily C member 5
Details	304	76	hsa-miR-208a-5p	SETD9	SET domain containing 9
Details	305	76	hsa-miR-208a-5p	INTS6	integrator complex subunit 6
Details	306	76	hsa-miR-208a-5p	TFAP2B	transcription factor AP-2 beta
Details	307	76	hsa-miR-208a-5p	KIF13A	kinesin family member 13A
Details	308	76	hsa-miR-208a-5p	SCAI	suppressor of cancer cell invasion
Details	309	76	hsa-miR-208a-5p	PLXNA4	plexin A4
Details	310	76	hsa-miR-208a-5p	C11orf87	chromosome 11 open reading frame 87
Details	311	76	hsa-miR-208a-5p	JAKMIP2	janus kinase and microtubule interacting protein 2
Details	312	76	hsa-miR-208a-5p	KDM5A	lysine demethylase 5A
Details	313	75	hsa-miR-208a-5p	GPR19	G protein-coupled receptor 19
Details	314	75	hsa-miR-208a-5p	NRSN1	neurensin 1
Details	315	75	hsa-miR-208a-5p	FOPNL	FGFR1OP N-terminal like
Details	316	75	hsa-miR-208a-5p	FAM126B	family with sequence similarity 126 member B
Details	317	75	hsa-miR-208a-5p	CEP95	centrosomal protein 95
Details	318	75	hsa-miR-208a-5p	DNAJB14	DnaJ heat shock protein family (Hsp40) member B14
Details	319	75	hsa-miR-208a-5p	STT3A	STT3A, catalytic subunit of the oligosaccharyltransferase complex
Details	320	75	hsa-miR-208a-5p	NAALADL2	N-acetylated alpha-linked acidic dipeptidase like 2
Details	321	75	hsa-miR-208a-5p	CNST	consortin, connexin sorting protein
Details	322	75	hsa-miR-208a-5p	MAML3	mastermind like transcriptional coactivator 3
Details	323	75	hsa-miR-208a-5p	NEFM	neurofilament medium
Details	324	75	hsa-miR-208a-5p	ATP10B	ATPase phospholipid transporting 10B (putative)
Details	325	75	hsa-miR-208a-5p	NUDT7	nudix hydrolase 7
Details	326	75	hsa-miR-208a-5p	FAM171A1	family with sequence similarity 171 member A1
Details	327	75	hsa-miR-208a-5p	TRMT11	tRNA methyltransferase 11 homolog
Details	328	75	hsa-miR-208a-5p	ZMIZ1	zinc finger MIZ-type containing 1
Details	329	75	hsa-miR-208a-5p	ZNF519	zinc finger protein 519
Details	330	75	hsa-miR-208a-5p	EIF4E1B	eukaryotic translation initiation factor 4E family member 1B
Details	331	75	hsa-miR-208a-5p	EVI2B	ecotropic viral integration site 2B
Details	332	75	hsa-miR-208a-5p	VEZF1	vascular endothelial zinc finger 1
Details	333	74	hsa-miR-208a-5p	SLAIN2	SLAIN motif family member 2
Details	334	74	hsa-miR-208a-5p	C2CD6	C2 calcium dependent domain containing 6
Details	335	74	hsa-miR-208a-5p	TPRG1	tumor protein p63 regulated 1
Details	336	74	hsa-miR-208a-5p	ERG	ETS transcription factor ERG
Details	337	74	hsa-miR-208a-5p	ZNF250	zinc finger protein 250
Details	338	74	hsa-miR-208a-5p	CTNNBL1	catenin beta like 1
Details	339	74	hsa-miR-208a-5p	RAB5A	RAB5A, member RAS oncogene family
Details	340	74	hsa-miR-208a-5p	FBXO28	F-box protein 28
Details	341	74	hsa-miR-208a-5p	SLC10A2	solute carrier family 10 member 2
Details	342	74	hsa-miR-208a-5p	GRIA2	glutamate ionotropic receptor AMPA type subunit 2
Details	343	74	hsa-miR-208a-5p	NKAPL	NFKB activating protein like
Details	344	74	hsa-miR-208a-5p	SLFN11	schlafen family member 11
Details	345	74	hsa-miR-208a-5p	GPC6	glypican 6
Details	346	74	hsa-miR-208a-5p	SPAG1	sperm associated antigen 1
Details	347	74	hsa-miR-208a-5p	ZNF699	zinc finger protein 699
Details	348	74	hsa-miR-208a-5p	WDR37	WD repeat domain 37
Details	349	74	hsa-miR-208a-5p	TRIM9	tripartite motif containing 9
Details	350	74	hsa-miR-208a-5p	APC	APC, WNT signaling pathway regulator
Details	351	74	hsa-miR-208a-5p	PIAS2	protein inhibitor of activated STAT 2
Details	352	74	hsa-miR-208a-5p	TSHZ1	teashirt zinc finger homeobox 1
Details	353	74	hsa-miR-208a-5p	ZNF559-ZNF177	ZNF559-ZNF177 readthrough
Details	354	74	hsa-miR-208a-5p	UTRN	utrophin
Details	355	74	hsa-miR-208a-5p	KRBOX4	KRAB box domain containing 4
Details	356	74	hsa-miR-208a-5p	RAB12	RAB12, member RAS oncogene family
Details	357	74	hsa-miR-208a-5p	GREM2	gremlin 2, DAN family BMP antagonist
Details	358	74	hsa-miR-208a-5p	SKIL	SKI like proto-oncogene
Details	359	74	hsa-miR-208a-5p	SPATA17	spermatogenesis associated 17
Details	360	74	hsa-miR-208a-5p	UBE2D4	ubiquitin conjugating enzyme E2 D4 (putative)
Details	361	73	hsa-miR-208a-5p	KAT2B	lysine acetyltransferase 2B
Details	362	73	hsa-miR-208a-5p	BROX	BRO1 domain and CAAX motif containing
Details	363	73	hsa-miR-208a-5p	KPNA3	karyopherin subunit alpha 3
Details	364	73	hsa-miR-208a-5p	GGCX	gamma-glutamyl carboxylase
Details	365	73	hsa-miR-208a-5p	NLGN4X	neuroligin 4 X-linked
Details	366	73	hsa-miR-208a-5p	SMCR8	Smith-Magenis syndrome chromosome region, candidate 8
Details	367	73	hsa-miR-208a-5p	ANP32A	acidic nuclear phosphoprotein 32 family member A
Details	368	73	hsa-miR-208a-5p	ALDH3B2	aldehyde dehydrogenase 3 family member B2
Details	369	73	hsa-miR-208a-5p	UHMK1	U2AF homology motif kinase 1
Details	370	73	hsa-miR-208a-5p	BCL9	BCL9, transcription coactivator
Details	371	73	hsa-miR-208a-5p	SLC28A2	solute carrier family 28 member 2
Details	372	73	hsa-miR-208a-5p	IL9	interleukin 9
Details	373	73	hsa-miR-208a-5p	MCC	MCC, WNT signaling pathway regulator
Details	374	73	hsa-miR-208a-5p	ADAL	adenosine deaminase like
Details	375	73	hsa-miR-208a-5p	LGALSL	galectin like
Details	376	73	hsa-miR-208a-5p	SRSF11	serine and arginine rich splicing factor 11
Details	377	73	hsa-miR-208a-5p	CSRNP3	cysteine and serine rich nuclear protein 3
Details	378	73	hsa-miR-208a-5p	MNAT1	MNAT1, CDK activating kinase assembly factor
Details	379	73	hsa-miR-208a-5p	AUH	AU RNA binding methylglutaconyl-CoA hydratase
Details	380	73	hsa-miR-208a-5p	SLC17A7	solute carrier family 17 member 7
Details	381	73	hsa-miR-208a-5p	PRRX2	paired related homeobox 2
Details	382	73	hsa-miR-208a-5p	COL19A1	collagen type XIX alpha 1 chain
Details	383	73	hsa-miR-208a-5p	DISC1	DISC1 scaffold protein
Details	384	73	hsa-miR-208a-5p	CDH2	cadherin 2
Details	385	73	hsa-miR-208a-5p	TPP2	tripeptidyl peptidase 2
Details	386	73	hsa-miR-208a-5p	FAM237A	family with sequence similarity 237 member A
Details	387	73	hsa-miR-208a-5p	BRCC3	BRCA1/BRCA2-containing complex subunit 3
Details	388	73	hsa-miR-208a-5p	EPHA5	EPH receptor A5
Details	389	72	hsa-miR-208a-5p	ADCY9	adenylate cyclase 9
Details	390	72	hsa-miR-208a-5p	ZNF480	zinc finger protein 480
Details	391	72	hsa-miR-208a-5p	DNER	delta/notch like EGF repeat containing
Details	392	72	hsa-miR-208a-5p	DCUN1D5	defective in cullin neddylation 1 domain containing 5
Details	393	72	hsa-miR-208a-5p	IRAK3	interleukin 1 receptor associated kinase 3
Details	394	72	hsa-miR-208a-5p	DNALI1	dynein axonemal light intermediate chain 1
Details	395	72	hsa-miR-208a-5p	CREB5	cAMP responsive element binding protein 5
Details	396	72	hsa-miR-208a-5p	ASPH	aspartate beta-hydroxylase
Details	397	72	hsa-miR-208a-5p	BLOC1S6	biogenesis of lysosomal organelles complex 1 subunit 6
Details	398	72	hsa-miR-208a-5p	DCDC1	doublecortin domain containing 1
Details	399	72	hsa-miR-208a-5p	STS	steroid sulfatase
Details	400	72	hsa-miR-208a-5p	CCDC141	coiled-coil domain containing 141
Details	401	72	hsa-miR-208a-5p	SLC38A2	solute carrier family 38 member 2
Details	402	72	hsa-miR-208a-5p	DYNAP	dynactin associated protein
Details	403	72	hsa-miR-208a-5p	UBE2D2	ubiquitin conjugating enzyme E2 D2
Details	404	72	hsa-miR-208a-5p	SLC45A2	solute carrier family 45 member 2
Details	405	72	hsa-miR-208a-5p	SNX10	sorting nexin 10
Details	406	72	hsa-miR-208a-5p	TXLNB	taxilin beta
Details	407	71	hsa-miR-208a-5p	AGFG1	ArfGAP with FG repeats 1
Details	408	71	hsa-miR-208a-5p	RFX3	regulatory factor X3
Details	409	71	hsa-miR-208a-5p	XPC	XPC complex subunit, DNA damage recognition and repair factor
Details	410	71	hsa-miR-208a-5p	XKRX	XK related X-linked
Details	411	71	hsa-miR-208a-5p	CCDC88A	coiled-coil domain containing 88A
Details	412	71	hsa-miR-208a-5p	LCOR	ligand dependent nuclear receptor corepressor
Details	413	71	hsa-miR-208a-5p	TM4SF20	transmembrane 4 L six family member 20
Details	414	71	hsa-miR-208a-5p	HEY2	hes related family bHLH transcription factor with YRPW motif 2
Details	415	71	hsa-miR-208a-5p	LATS2	large tumor suppressor kinase 2
Details	416	71	hsa-miR-208a-5p	PNPLA8	patatin like phospholipase domain containing 8
Details	417	71	hsa-miR-208a-5p	SPAG9	sperm associated antigen 9
Details	418	71	hsa-miR-208a-5p	PRSS33	serine protease 33
Details	419	71	hsa-miR-208a-5p	EFHD2	EF-hand domain family member D2
Details	420	71	hsa-miR-208a-5p	STAU2	staufen double-stranded RNA binding protein 2
Details	421	71	hsa-miR-208a-5p	USP31	ubiquitin specific peptidase 31
Details	422	71	hsa-miR-208a-5p	CECR2	CECR2, histone acetyl-lysine reader
Details	423	71	hsa-miR-208a-5p	PRTG	protogenin
Details	424	71	hsa-miR-208a-5p	BCL11A	BCL11A, BAF complex component
Details	425	71	hsa-miR-208a-5p	TMEM181	transmembrane protein 181
Details	426	71	hsa-miR-208a-5p	IL6ST	interleukin 6 signal transducer
Details	427	71	hsa-miR-208a-5p	HSPH1	heat shock protein family H (Hsp110) member 1
Details	428	70	hsa-miR-208a-5p	DUOX2	dual oxidase 2
Details	429	70	hsa-miR-208a-5p	BCOR	BCL6 corepressor
Details	430	70	hsa-miR-208a-5p	CACNA1E	calcium voltage-gated channel subunit alpha1 E
Details	431	70	hsa-miR-208a-5p	SYT1	synaptotagmin 1
Details	432	70	hsa-miR-208a-5p	PAQR3	progestin and adipoQ receptor family member 3
Details	433	70	hsa-miR-208a-5p	GHR	growth hormone receptor
Details	434	70	hsa-miR-208a-5p	PSMC2	proteasome 26S subunit, ATPase 2
Details	435	70	hsa-miR-208a-5p	MCUR1	mitochondrial calcium uniporter regulator 1
Details	436	70	hsa-miR-208a-5p	ZNF189	zinc finger protein 189
Details	437	70	hsa-miR-208a-5p	KLHL42	kelch like family member 42
Details	438	70	hsa-miR-208a-5p	CEACAM6	carcinoembryonic antigen related cell adhesion molecule 6
Details	439	70	hsa-miR-208a-5p	C18orf63	chromosome 18 open reading frame 63
Details	440	70	hsa-miR-208a-5p	TMEM52B	transmembrane protein 52B
Details	441	70	hsa-miR-208a-5p	PDK1	pyruvate dehydrogenase kinase 1
Details	442	70	hsa-miR-208a-5p	MYO5B	myosin VB
Details	443	70	hsa-miR-208a-5p	RWDD2B	RWD domain containing 2B
Details	444	70	hsa-miR-208a-5p	GID4	GID complex subunit 4 homolog
Details	445	70	hsa-miR-208a-5p	TMCO1	transmembrane and coiled-coil domains 1
Details	446	70	hsa-miR-208a-5p	GNG5	G protein subunit gamma 5
Details	447	70	hsa-miR-208a-5p	PADI1	peptidyl arginine deiminase 1
Details	448	69	hsa-miR-208a-5p	USP8	ubiquitin specific peptidase 8
Details	449	69	hsa-miR-208a-5p	PRDM6	PR/SET domain 6
Details	450	69	hsa-miR-208a-5p	ERAP1	endoplasmic reticulum aminopeptidase 1
Details	451	69	hsa-miR-208a-5p	CCDC25	coiled-coil domain containing 25
Details	452	69	hsa-miR-208a-5p	MAX	MYC associated factor X
Details	453	69	hsa-miR-208a-5p	TMEM104	transmembrane protein 104
Details	454	69	hsa-miR-208a-5p	HAPLN1	hyaluronan and proteoglycan link protein 1
Details	455	69	hsa-miR-208a-5p	POLD3	DNA polymerase delta 3, accessory subunit
Details	456	69	hsa-miR-208a-5p	TBL1X	transducin beta like 1 X-linked
Details	457	69	hsa-miR-208a-5p	EVX1	even-skipped homeobox 1
Details	458	69	hsa-miR-208a-5p	DCTN6	dynactin subunit 6
Details	459	69	hsa-miR-208a-5p	MET	MET proto-oncogene, receptor tyrosine kinase
Details	460	69	hsa-miR-208a-5p	MCTP1	multiple C2 and transmembrane domain containing 1
Details	461	69	hsa-miR-208a-5p	CPLANE1	ciliogenesis and planar polarity effector 1
Details	462	69	hsa-miR-208a-5p	NSMCE3	NSE3 homolog, SMC5-SMC6 complex component
Details	463	69	hsa-miR-208a-5p	CNTNAP2	contactin associated protein like 2
Details	464	69	hsa-miR-208a-5p	TLDC2	TBC/LysM-associated domain containing 2
Details	465	69	hsa-miR-208a-5p	FLT4	fms related tyrosine kinase 4
Details	466	69	hsa-miR-208a-5p	PRR15	proline rich 15
Details	467	69	hsa-miR-208a-5p	AMACR	alpha-methylacyl-CoA racemase
Details	468	69	hsa-miR-208a-5p	POU2F1	POU class 2 homeobox 1
Details	469	69	hsa-miR-208a-5p	IYD	iodotyrosine deiodinase
Details	470	68	hsa-miR-208a-5p	MAP3K7	mitogen-activated protein kinase kinase kinase 7
Details	471	68	hsa-miR-208a-5p	ARL1	ADP ribosylation factor like GTPase 1
Details	472	68	hsa-miR-208a-5p	ZNF134	zinc finger protein 134
Details	473	68	hsa-miR-208a-5p	SPATA18	spermatogenesis associated 18
Details	474	68	hsa-miR-208a-5p	DNAJC16	DnaJ heat shock protein family (Hsp40) member C16
Details	475	68	hsa-miR-208a-5p	VPS26C	VPS26 endosomal protein sorting factor C
Details	476	68	hsa-miR-208a-5p	CNTN1	contactin 1
Details	477	68	hsa-miR-208a-5p	PM20D2	peptidase M20 domain containing 2
Details	478	68	hsa-miR-208a-5p	DNAJC27	DnaJ heat shock protein family (Hsp40) member C27
Details	479	68	hsa-miR-208a-5p	HSDL1	hydroxysteroid dehydrogenase like 1
Details	480	68	hsa-miR-208a-5p	RAB3C	RAB3C, member RAS oncogene family
Details	481	68	hsa-miR-208a-5p	NUP54	nucleoporin 54
Details	482	68	hsa-miR-208a-5p	NAP1L1	nucleosome assembly protein 1 like 1
Details	483	68	hsa-miR-208a-5p	SFPQ	splicing factor proline and glutamine rich
Details	484	68	hsa-miR-208a-5p	KDM5B	lysine demethylase 5B
Details	485	68	hsa-miR-208a-5p	C9orf72	chromosome 9 open reading frame 72
Details	486	68	hsa-miR-208a-5p	PATZ1	POZ/BTB and AT hook containing zinc finger 1
Details	487	68	hsa-miR-208a-5p	UNC5D	unc-5 netrin receptor D
Details	488	67	hsa-miR-208a-5p	HMGCS1	3-hydroxy-3-methylglutaryl-CoA synthase 1
Details	489	67	hsa-miR-208a-5p	SLC25A19	solute carrier family 25 member 19
Details	490	67	hsa-miR-208a-5p	SREK1	splicing regulatory glutamic acid and lysine rich protein 1
Details	491	67	hsa-miR-208a-5p	CDH19	cadherin 19
Details	492	67	hsa-miR-208a-5p	CALHM5	calcium homeostasis modulator family member 5
Details	493	67	hsa-miR-208a-5p	PIP4K2B	phosphatidylinositol-5-phosphate 4-kinase type 2 beta
Details	494	67	hsa-miR-208a-5p	KLHDC10	kelch domain containing 10
Details	495	67	hsa-miR-208a-5p	ZCCHC10	zinc finger CCHC-type containing 10
Details	496	67	hsa-miR-208a-5p	SAR1B	secretion associated Ras related GTPase 1B
Details	497	67	hsa-miR-208a-5p	HSPA14	heat shock protein family A (Hsp70) member 14
Details	498	67	hsa-miR-208a-5p	E2F7	E2F transcription factor 7
Details	499	67	hsa-miR-208a-5p	PPP1R3D	protein phosphatase 1 regulatory subunit 3D
Details	500	67	hsa-miR-208a-5p	SIM1	SIM bHLH transcription factor 1
Details	501	67	hsa-miR-208a-5p	ATG10	autophagy related 10
Details	502	66	hsa-miR-208a-5p	RYR3	ryanodine receptor 3
Details	503	66	hsa-miR-208a-5p	EMCN	endomucin
Details	504	66	hsa-miR-208a-5p	ZNF708	zinc finger protein 708
Details	505	66	hsa-miR-208a-5p	SELENOI	selenoprotein I
Details	506	66	hsa-miR-208a-5p	CCR9	C-C motif chemokine receptor 9
Details	507	66	hsa-miR-208a-5p	MST1L	macrophage stimulating 1 like
Details	508	66	hsa-miR-208a-5p	APIP	APAF1 interacting protein
Details	509	66	hsa-miR-208a-5p	CLASP2	cytoplasmic linker associated protein 2
Details	510	66	hsa-miR-208a-5p	ZNF793	zinc finger protein 793
Details	511	66	hsa-miR-208a-5p	CCNE1	cyclin E1
Details	512	66	hsa-miR-208a-5p	SPIB	Spi-B transcription factor
Details	513	66	hsa-miR-208a-5p	HNRNPLL	heterogeneous nuclear ribonucleoprotein L like
Details	514	66	hsa-miR-208a-5p	TBCEL	tubulin folding cofactor E like
Details	515	66	hsa-miR-208a-5p	CBX3	chromobox 3
Details	516	66	hsa-miR-208a-5p	OGN	osteoglycin
Details	517	66	hsa-miR-208a-5p	SBSPON	somatomedin B and thrombospondin type 1 domain containing
Details	518	66	hsa-miR-208a-5p	TM9SF3	transmembrane 9 superfamily member 3
Details	519	66	hsa-miR-208a-5p	OPRM1	opioid receptor mu 1
Details	520	66	hsa-miR-208a-5p	HEATR5A	HEAT repeat containing 5A
Details	521	66	hsa-miR-208a-5p	CNGA1	cyclic nucleotide gated channel alpha 1
Details	522	66	hsa-miR-208a-5p	MED13L	mediator complex subunit 13 like
Details	523	66	hsa-miR-208a-5p	IDH2	isocitrate dehydrogenase (NADP(+)) 2, mitochondrial
Details	524	66	hsa-miR-208a-5p	STXBP5	syntaxin binding protein 5
Details	525	66	hsa-miR-208a-5p	ELOC	elongin C
Details	526	66	hsa-miR-208a-5p	KCNT2	potassium sodium-activated channel subfamily T member 2
Details	527	65	hsa-miR-208a-5p	GGA2	golgi associated, gamma adaptin ear containing, ARF binding protein 2
Details	528	65	hsa-miR-208a-5p	GUCY1A2	guanylate cyclase 1 soluble subunit alpha 2
Details	529	65	hsa-miR-208a-5p	MYO5C	myosin VC
Details	530	65	hsa-miR-208a-5p	HYDIN	HYDIN, axonemal central pair apparatus protein
Details	531	65	hsa-miR-208a-5p	RHO	rhodopsin
Details	532	65	hsa-miR-208a-5p	APH1B	aph-1 homolog B, gamma-secretase subunit
Details	533	65	hsa-miR-208a-5p	NOM1	nucleolar protein with MIF4G domain 1
Details	534	65	hsa-miR-208a-5p	GAS1	growth arrest specific 1
Details	535	65	hsa-miR-208a-5p	PHC3	polyhomeotic homolog 3
Details	536	65	hsa-miR-208a-5p	ANP32B	acidic nuclear phosphoprotein 32 family member B
Details	537	65	hsa-miR-208a-5p	FLVCR1	feline leukemia virus subgroup C cellular receptor 1
Details	538	65	hsa-miR-208a-5p	ADAMTS3	ADAM metallopeptidase with thrombospondin type 1 motif 3
Details	539	65	hsa-miR-208a-5p	DEFB118	defensin beta 118
Details	540	65	hsa-miR-208a-5p	KAT14	lysine acetyltransferase 14
Details	541	64	hsa-miR-208a-5p	LEPROTL1	leptin receptor overlapping transcript like 1
Details	542	64	hsa-miR-208a-5p	DAZ3	deleted in azoospermia 3
Details	543	64	hsa-miR-208a-5p	TRIM23	tripartite motif containing 23
Details	544	64	hsa-miR-208a-5p	PLCL1	phospholipase C like 1 (inactive)
Details	545	64	hsa-miR-208a-5p	CREBRF	CREB3 regulatory factor
Details	546	64	hsa-miR-208a-5p	SLC35E4	solute carrier family 35 member E4
Details	547	64	hsa-miR-208a-5p	ANKRD12	ankyrin repeat domain 12
Details	548	64	hsa-miR-208a-5p	RALBP1	ralA binding protein 1
Details	549	64	hsa-miR-208a-5p	NT5C3A	5'-nucleotidase, cytosolic IIIA
Details	550	64	hsa-miR-208a-5p	NOC3L	NOC3 like DNA replication regulator
Details	551	64	hsa-miR-208a-5p	CPT2	carnitine palmitoyltransferase 2
Details	552	64	hsa-miR-208a-5p	MMACHC	metabolism of cobalamin associated C
Details	553	64	hsa-miR-208a-5p	ZNF721	zinc finger protein 721
Details	554	64	hsa-miR-208a-5p	ALCAM	activated leukocyte cell adhesion molecule
Details	555	64	hsa-miR-208a-5p	PCDH19	protocadherin 19
Details	556	64	hsa-miR-208a-5p	ATXN3	ataxin 3
Details	557	64	hsa-miR-208a-5p	PTGER3	prostaglandin E receptor 3
Details	558	64	hsa-miR-208a-5p	ERCC4	ERCC excision repair 4, endonuclease catalytic subunit
Details	559	64	hsa-miR-208a-5p	FERMT2	fermitin family member 2
Details	560	64	hsa-miR-208a-5p	LOC389602	uncharacterized LOC389602
Details	561	64	hsa-miR-208a-5p	CCDC198	coiled-coil domain containing 198
Details	562	64	hsa-miR-208a-5p	KRAS	KRAS proto-oncogene, GTPase
Details	563	64	hsa-miR-208a-5p	RNF34	ring finger protein 34
Details	564	64	hsa-miR-208a-5p	CRNKL1	crooked neck pre-mRNA splicing factor 1
Details	565	64	hsa-miR-208a-5p	ZFY	zinc finger protein Y-linked
Details	566	64	hsa-miR-208a-5p	BCAT1	branched chain amino acid transaminase 1
Details	567	63	hsa-miR-208a-5p	CDK6	cyclin dependent kinase 6
Details	568	63	hsa-miR-208a-5p	KLRC4	killer cell lectin like receptor C4
Details	569	63	hsa-miR-208a-5p	TTC26	tetratricopeptide repeat domain 26
Details	570	63	hsa-miR-208a-5p	MCPH1	microcephalin 1
Details	571	63	hsa-miR-208a-5p	JPT2	Jupiter microtubule associated homolog 2
Details	572	63	hsa-miR-208a-5p	ZC3H12C	zinc finger CCCH-type containing 12C
Details	573	63	hsa-miR-208a-5p	PDE12	phosphodiesterase 12
Details	574	63	hsa-miR-208a-5p	EEF1A1	eukaryotic translation elongation factor 1 alpha 1
Details	575	63	hsa-miR-208a-5p	KIF21A	kinesin family member 21A
Details	576	63	hsa-miR-208a-5p	PKP1	plakophilin 1
Details	577	63	hsa-miR-208a-5p	PTEN	phosphatase and tensin homolog
Details	578	63	hsa-miR-208a-5p	CSMD1	CUB and Sushi multiple domains 1
Details	579	63	hsa-miR-208a-5p	ONECUT1	one cut homeobox 1
Details	580	63	hsa-miR-208a-5p	KIN	Kin17 DNA and RNA binding protein
Details	581	63	hsa-miR-208a-5p	FAM84B	family with sequence similarity 84 member B
Details	582	63	hsa-miR-208a-5p	ACTR3B	ARP3 actin related protein 3 homolog B
Details	583	63	hsa-miR-208a-5p	EEF1AKMT2	EEF1A lysine methyltransferase 2
Details	584	63	hsa-miR-208a-5p	SEL1L	SEL1L, ERAD E3 ligase adaptor subunit
Details	585	63	hsa-miR-208a-5p	CCDC113	coiled-coil domain containing 113
Details	586	63	hsa-miR-208a-5p	E2F3	E2F transcription factor 3
Details	587	63	hsa-miR-208a-5p	ZNF605	zinc finger protein 605
Details	588	63	hsa-miR-208a-5p	GRM5	glutamate metabotropic receptor 5
Details	589	63	hsa-miR-208a-5p	CCDC90B	coiled-coil domain containing 90B
Details	590	63	hsa-miR-208a-5p	GPATCH8	G-patch domain containing 8
Details	591	63	hsa-miR-208a-5p	IGSF5	immunoglobulin superfamily member 5
Details	592	63	hsa-miR-208a-5p	RBFOX1	RNA binding fox-1 homolog 1
Details	593	63	hsa-miR-208a-5p	WDR93	WD repeat domain 93
Details	594	63	hsa-miR-208a-5p	ZNF236	zinc finger protein 236
Details	595	62	hsa-miR-208a-5p	TMEM263	transmembrane protein 263
Details	596	62	hsa-miR-208a-5p	SPRED1	sprouty related EVH1 domain containing 1
Details	597	62	hsa-miR-208a-5p	CDYL2	chromodomain Y like 2
Details	598	62	hsa-miR-208a-5p	LPIN3	lipin 3
Details	599	62	hsa-miR-208a-5p	SFXN1	sideroflexin 1
Details	600	62	hsa-miR-208a-5p	LCP1	lymphocyte cytosolic protein 1
Details	601	62	hsa-miR-208a-5p	RAB21	RAB21, member RAS oncogene family
Details	602	62	hsa-miR-208a-5p	NEB	nebulin
Details	603	62	hsa-miR-208a-5p	AP1S2	adaptor related protein complex 1 subunit sigma 2
Details	604	62	hsa-miR-208a-5p	ZNF99	zinc finger protein 99
Details	605	62	hsa-miR-208a-5p	KIAA1958	KIAA1958
Details	606	62	hsa-miR-208a-5p	MAN1A1	mannosidase alpha class 1A member 1
Details	607	62	hsa-miR-208a-5p	METTL15	methyltransferase like 15
Details	608	62	hsa-miR-208a-5p	HJV	hemojuvelin BMP co-receptor
Details	609	62	hsa-miR-208a-5p	DMD	dystrophin
Details	610	62	hsa-miR-208a-5p	PPP2R1B	protein phosphatase 2 scaffold subunit Abeta
Details	611	62	hsa-miR-208a-5p	SGCD	sarcoglycan delta
Details	612	62	hsa-miR-208a-5p	MED1	mediator complex subunit 1
Details	613	61	hsa-miR-208a-5p	STXBP5L	syntaxin binding protein 5 like
Details	614	61	hsa-miR-208a-5p	CAMK4	calcium/calmodulin dependent protein kinase IV
Details	615	61	hsa-miR-208a-5p	SLC35D2	solute carrier family 35 member D2
Details	616	61	hsa-miR-208a-5p	MLANA	melan-A
Details	617	61	hsa-miR-208a-5p	SLC6A11	solute carrier family 6 member 11
Details	618	61	hsa-miR-208a-5p	SH3RF1	SH3 domain containing ring finger 1
Details	619	61	hsa-miR-208a-5p	LGSN	lengsin, lens protein with glutamine synthetase domain
Details	620	61	hsa-miR-208a-5p	PAPSS2	3'-phosphoadenosine 5'-phosphosulfate synthase 2
Details	621	61	hsa-miR-208a-5p	RBPJ	recombination signal binding protein for immunoglobulin kappa J region
Details	622	61	hsa-miR-208a-5p	ZNF484	zinc finger protein 484
Details	623	61	hsa-miR-208a-5p	C5orf24	chromosome 5 open reading frame 24
Details	624	61	hsa-miR-208a-5p	LXN	latexin
Details	625	61	hsa-miR-208a-5p	ARHGEF38	Rho guanine nucleotide exchange factor 38
Details	626	61	hsa-miR-208a-5p	FOXN3	forkhead box N3
Details	627	61	hsa-miR-208a-5p	PRUNE2	prune homolog 2 with BCH domain
Details	628	61	hsa-miR-208a-5p	FAM92A	family with sequence similarity 92 member A
Details	629	61	hsa-miR-208a-5p	PJA1	praja ring finger ubiquitin ligase 1
Details	630	61	hsa-miR-208a-5p	HS2ST1	heparan sulfate 2-O-sulfotransferase 1
Details	631	61	hsa-miR-208a-5p	NXPH1	neurexophilin 1
Details	632	61	hsa-miR-208a-5p	TOX2	TOX high mobility group box family member 2
Details	633	61	hsa-miR-208a-5p	BICD2	BICD cargo adaptor 2
Details	634	61	hsa-miR-208a-5p	CEP135	centrosomal protein 135
Details	635	61	hsa-miR-208a-5p	CARD14	caspase recruitment domain family member 14
Details	636	61	hsa-miR-208a-5p	CR1	complement C3b/C4b receptor 1 (Knops blood group)
Details	637	61	hsa-miR-208a-5p	PCDH20	protocadherin 20
Details	638	61	hsa-miR-208a-5p	RAI2	retinoic acid induced 2
Details	639	61	hsa-miR-208a-5p	GTF3C4	general transcription factor IIIC subunit 4
Details	640	61	hsa-miR-208a-5p	RNF13	ring finger protein 13
Details	641	61	hsa-miR-208a-5p	WWC3	WWC family member 3
Details	642	61	hsa-miR-208a-5p	FUNDC2	FUN14 domain containing 2
Details	643	61	hsa-miR-208a-5p	CDK10	cyclin dependent kinase 10
Details	644	61	hsa-miR-208a-5p	SUN2	Sad1 and UNC84 domain containing 2
Details	645	61	hsa-miR-208a-5p	SFRP1	secreted frizzled related protein 1
Details	646	61	hsa-miR-208a-5p	REPS2	RALBP1 associated Eps domain containing 2
Details	647	61	hsa-miR-208a-5p	ABI2	abl interactor 2
Details	648	61	hsa-miR-208a-5p	FAM168A	family with sequence similarity 168 member A
Details	649	60	hsa-miR-208a-5p	SHCBP1	SHC binding and spindle associated 1
Details	650	60	hsa-miR-208a-5p	UTP25	UTP25, small subunit processor component
Details	651	60	hsa-miR-208a-5p	UBXN7	UBX domain protein 7
Details	652	60	hsa-miR-208a-5p	GLIPR1L2	GLIPR1 like 2
Details	653	60	hsa-miR-208a-5p	GFI1	growth factor independent 1 transcriptional repressor
Details	654	60	hsa-miR-208a-5p	ASIC2	acid sensing ion channel subunit 2
Details	655	60	hsa-miR-208a-5p	CCDC115	coiled-coil domain containing 115
Details	656	60	hsa-miR-208a-5p	RFX7	regulatory factor X7
Details	657	60	hsa-miR-208a-5p	ANKRD29	ankyrin repeat domain 29
Details	658	60	hsa-miR-208a-5p	LGALS8	galectin 8
Details	659	60	hsa-miR-208a-5p	IQSEC2	IQ motif and Sec7 domain 2
Details	660	60	hsa-miR-208a-5p	CDKL2	cyclin dependent kinase like 2
Details	661	60	hsa-miR-208a-5p	NPR3	natriuretic peptide receptor 3
Details	662	60	hsa-miR-208a-5p	CAST	calpastatin
Details	663	60	hsa-miR-208a-5p	EXOC6B	exocyst complex component 6B
Details	664	60	hsa-miR-208a-5p	SRSF6	serine and arginine rich splicing factor 6
Details	665	60	hsa-miR-208a-5p	DIRAS2	DIRAS family GTPase 2
Details	666	60	hsa-miR-208a-5p	ATP8A1	ATPase phospholipid transporting 8A1
Details	667	60	hsa-miR-208a-5p	MAN2A1	mannosidase alpha class 2A member 1
Details	668	60	hsa-miR-208a-5p	AFAP1L1	actin filament associated protein 1 like 1
Details	669	60	hsa-miR-208a-5p	XYLB	xylulokinase
Details	670	60	hsa-miR-208a-5p	TCEAL6	transcription elongation factor A like 6
Details	671	60	hsa-miR-208a-5p	MIER3	MIER family member 3
Details	672	60	hsa-miR-208a-5p	ARL6IP6	ADP ribosylation factor like GTPase 6 interacting protein 6
Details	673	59	hsa-miR-208a-5p	GDAP1	ganglioside induced differentiation associated protein 1
Details	674	59	hsa-miR-208a-5p	SLC12A2	solute carrier family 12 member 2
Details	675	59	hsa-miR-208a-5p	PABPC4L	poly(A) binding protein cytoplasmic 4 like
Details	676	59	hsa-miR-208a-5p	SLC24A1	solute carrier family 24 member 1
Details	677	59	hsa-miR-208a-5p	GPBP1	GC-rich promoter binding protein 1
Details	678	59	hsa-miR-208a-5p	CEP170	centrosomal protein 170
Details	679	59	hsa-miR-208a-5p	USP15	ubiquitin specific peptidase 15
Details	680	59	hsa-miR-208a-5p	ASH1L	ASH1 like histone lysine methyltransferase
Details	681	59	hsa-miR-208a-5p	ISCA2	iron-sulfur cluster assembly 2
Details	682	59	hsa-miR-208a-5p	PER3	period circadian regulator 3
Details	683	59	hsa-miR-208a-5p	IRF2	interferon regulatory factor 2
Details	684	59	hsa-miR-208a-5p	METTL8	methyltransferase like 8
Details	685	59	hsa-miR-208a-5p	EXOC6	exocyst complex component 6
Details	686	59	hsa-miR-208a-5p	PTPRD	protein tyrosine phosphatase, receptor type D
Details	687	59	hsa-miR-208a-5p	CYTH3	cytohesin 3
Details	688	59	hsa-miR-208a-5p	CYP2U1	cytochrome P450 family 2 subfamily U member 1
Details	689	59	hsa-miR-208a-5p	CNR1	cannabinoid receptor 1
Details	690	59	hsa-miR-208a-5p	PCDH17	protocadherin 17
Details	691	59	hsa-miR-208a-5p	SLC25A31	solute carrier family 25 member 31
Details	692	59	hsa-miR-208a-5p	GLRA2	glycine receptor alpha 2
Details	693	58	hsa-miR-208a-5p	ARRDC3	arrestin domain containing 3
Details	694	58	hsa-miR-208a-5p	TGIF1	TGFB induced factor homeobox 1
Details	695	58	hsa-miR-208a-5p	SKIDA1	SKI/DACH domain containing 1
Details	696	58	hsa-miR-208a-5p	CCNG1	cyclin G1
Details	697	58	hsa-miR-208a-5p	PIEZO2	piezo type mechanosensitive ion channel component 2
Details	698	58	hsa-miR-208a-5p	ANKRD10	ankyrin repeat domain 10
Details	699	58	hsa-miR-208a-5p	HTR2C	5-hydroxytryptamine receptor 2C
Details	700	58	hsa-miR-208a-5p	FMO2	flavin containing monooxygenase 2
Details	701	58	hsa-miR-208a-5p	LSM14B	LSM family member 14B
Details	702	58	hsa-miR-208a-5p	SLC26A4	solute carrier family 26 member 4
Details	703	58	hsa-miR-208a-5p	NRXN3	neurexin 3
Details	704	58	hsa-miR-208a-5p	CDH6	cadherin 6
Details	705	58	hsa-miR-208a-5p	GCNT4	glucosaminyl (N-acetyl) transferase 4
Details	706	58	hsa-miR-208a-5p	MRO	maestro
Details	707	58	hsa-miR-208a-5p	PKHD1L1	PKHD1 like 1
Details	708	58	hsa-miR-208a-5p	SGIP1	SH3 domain GRB2 like endophilin interacting protein 1
Details	709	58	hsa-miR-208a-5p	CIAO1	cytosolic iron-sulfur assembly component 1
Details	710	57	hsa-miR-208a-5p	M6PR	mannose-6-phosphate receptor, cation dependent
Details	711	57	hsa-miR-208a-5p	TMED5	transmembrane p24 trafficking protein 5
Details	712	57	hsa-miR-208a-5p	FKTN	fukutin
Details	713	57	hsa-miR-208a-5p	GAB1	GRB2 associated binding protein 1
Details	714	57	hsa-miR-208a-5p	C1orf53	chromosome 1 open reading frame 53
Details	715	57	hsa-miR-208a-5p	CD2	CD2 molecule
Details	716	57	hsa-miR-208a-5p	USP44	ubiquitin specific peptidase 44
Details	717	57	hsa-miR-208a-5p	STRN	striatin
Details	718	57	hsa-miR-208a-5p	DELE1	DAP3 binding cell death enhancer 1
Details	719	57	hsa-miR-208a-5p	PPM1B	protein phosphatase, Mg2+/Mn2+ dependent 1B
Details	720	57	hsa-miR-208a-5p	RASA2	RAS p21 protein activator 2
Details	721	57	hsa-miR-208a-5p	HMGCR	3-hydroxy-3-methylglutaryl-CoA reductase
Details	722	57	hsa-miR-208a-5p	CSAD	cysteine sulfinic acid decarboxylase
Details	723	57	hsa-miR-208a-5p	ZNF227	zinc finger protein 227
Details	724	57	hsa-miR-208a-5p	SLC39A14	solute carrier family 39 member 14
Details	725	57	hsa-miR-208a-5p	TRIP11	thyroid hormone receptor interactor 11
Details	726	57	hsa-miR-208a-5p	TBC1D5	TBC1 domain family member 5
Details	727	57	hsa-miR-208a-5p	RBMS1	RNA binding motif single stranded interacting protein 1
Details	728	57	hsa-miR-208a-5p	PCDH11X	protocadherin 11 X-linked
Details	729	57	hsa-miR-208a-5p	RAP1A	RAP1A, member of RAS oncogene family
Details	730	57	hsa-miR-208a-5p	TMOD3	tropomodulin 3
Details	731	57	hsa-miR-208a-5p	ITPRID2	ITPR interacting domain containing 2
Details	732	57	hsa-miR-208a-5p	FOXO4	forkhead box O4
Details	733	57	hsa-miR-208a-5p	ABLIM1	actin binding LIM protein 1
Details	734	57	hsa-miR-208a-5p	OLR1	oxidized low density lipoprotein receptor 1
Details	735	57	hsa-miR-208a-5p	PCNX1	pecanex 1
Details	736	57	hsa-miR-208a-5p	PYGO1	pygopus family PHD finger 1
Details	737	57	hsa-miR-208a-5p	MAPKAPK5	mitogen-activated protein kinase-activated protein kinase 5
Details	738	56	hsa-miR-208a-5p	ODAM	odontogenic, ameloblast associated
Details	739	56	hsa-miR-208a-5p	CAMK1G	calcium/calmodulin dependent protein kinase IG
Details	740	56	hsa-miR-208a-5p	SMIM5	small integral membrane protein 5
Details	741	56	hsa-miR-208a-5p	MYH10	myosin heavy chain 10
Details	742	56	hsa-miR-208a-5p	C16orf45	chromosome 16 open reading frame 45
Details	743	56	hsa-miR-208a-5p	APBA3	amyloid beta precursor protein binding family A member 3
Details	744	56	hsa-miR-208a-5p	ZFP82	ZFP82 zinc finger protein
Details	745	56	hsa-miR-208a-5p	ADAM17	ADAM metallopeptidase domain 17
Details	746	56	hsa-miR-208a-5p	TCF4	transcription factor 4
Details	747	56	hsa-miR-208a-5p	FBXO32	F-box protein 32
Details	748	56	hsa-miR-208a-5p	FOXK1	forkhead box K1
Details	749	56	hsa-miR-208a-5p	CACHD1	cache domain containing 1
Details	750	56	hsa-miR-208a-5p	DLGAP1	DLG associated protein 1
Details	751	56	hsa-miR-208a-5p	HRASLS5	HRAS like suppressor family member 5
Details	752	56	hsa-miR-208a-5p	LSM11	LSM11, U7 small nuclear RNA associated
Details	753	56	hsa-miR-208a-5p	CPXM1	carboxypeptidase X, M14 family member 1
Details	754	56	hsa-miR-208a-5p	MAP2K4	mitogen-activated protein kinase kinase 4
Details	755	56	hsa-miR-208a-5p	PPP4R4	protein phosphatase 4 regulatory subunit 4
Details	756	56	hsa-miR-208a-5p	SIX3	SIX homeobox 3
Details	757	56	hsa-miR-208a-5p	JKAMP	JNK1/MAPK8 associated membrane protein
Details	758	56	hsa-miR-208a-5p	MYOCD	myocardin
Details	759	56	hsa-miR-208a-5p	SH3TC2	SH3 domain and tetratricopeptide repeats 2
Details	760	56	hsa-miR-208a-5p	FUT4	fucosyltransferase 4
Details	761	56	hsa-miR-208a-5p	DSEL	dermatan sulfate epimerase like
Details	762	56	hsa-miR-208a-5p	ST7	suppression of tumorigenicity 7
Details	763	56	hsa-miR-208a-5p	SRSF10	serine and arginine rich splicing factor 10
Details	764	56	hsa-miR-208a-5p	ZNF827	zinc finger protein 827
Details	765	56	hsa-miR-208a-5p	GNAQ	G protein subunit alpha q
Details	766	56	hsa-miR-208a-5p	TRIM38	tripartite motif containing 38
Details	767	56	hsa-miR-208a-5p	THAP6	THAP domain containing 6
Details	768	56	hsa-miR-208a-5p	PGR	progesterone receptor
Details	769	56	hsa-miR-208a-5p	ZDHHC15	zinc finger DHHC-type containing 15
Details	770	56	hsa-miR-208a-5p	WDR45	WD repeat domain 45
Details	771	55	hsa-miR-208a-5p	ADAMTS6	ADAM metallopeptidase with thrombospondin type 1 motif 6
Details	772	55	hsa-miR-208a-5p	NR6A1	nuclear receptor subfamily 6 group A member 1
Details	773	55	hsa-miR-208a-5p	G6PC	glucose-6-phosphatase catalytic subunit
Details	774	55	hsa-miR-208a-5p	PIGH	phosphatidylinositol glycan anchor biosynthesis class H
Details	775	55	hsa-miR-208a-5p	TMEM26	transmembrane protein 26
Details	776	55	hsa-miR-208a-5p	MAPK1	mitogen-activated protein kinase 1
Details	777	55	hsa-miR-208a-5p	NKAP	NFKB activating protein
Details	778	55	hsa-miR-208a-5p	2001-01-01	GEN1, Holliday junction 5' flap endonuclease
Details	779	55	hsa-miR-208a-5p	ICA1L	islet cell autoantigen 1 like
Details	780	55	hsa-miR-208a-5p	TNFAIP8	TNF alpha induced protein 8
Details	781	55	hsa-miR-208a-5p	KCTD7	potassium channel tetramerization domain containing 7
Details	782	55	hsa-miR-208a-5p	CSGALNACT1	chondroitin sulfate N-acetylgalactosaminyltransferase 1
Details	783	55	hsa-miR-208a-5p	FGL2	fibrinogen like 2
Details	784	55	hsa-miR-208a-5p	TMTC2	transmembrane and tetratricopeptide repeat containing 2
Details	785	55	hsa-miR-208a-5p	HTR1F	5-hydroxytryptamine receptor 1F
Details	786	55	hsa-miR-208a-5p	WDR33	WD repeat domain 33
Details	787	55	hsa-miR-208a-5p	RPE65	RPE65, retinoid isomerohydrolase
Details	788	55	hsa-miR-208a-5p	GSE1	Gse1 coiled-coil protein
Details	789	55	hsa-miR-208a-5p	FAM168B	family with sequence similarity 168 member B
Details	790	55	hsa-miR-208a-5p	ETS2	ETS proto-oncogene 2, transcription factor
Details	791	55	hsa-miR-208a-5p	ZC4H2	zinc finger C4H2-type containing
Details	792	55	hsa-miR-208a-5p	MTTP	microsomal triglyceride transfer protein
Details	793	55	hsa-miR-208a-5p	IL17RD	interleukin 17 receptor D
Details	794	55	hsa-miR-208a-5p	SLC40A1	solute carrier family 40 member 1
Details	795	55	hsa-miR-208a-5p	GOLIM4	golgi integral membrane protein 4
Details	796	55	hsa-miR-208a-5p	FAM114A2	family with sequence similarity 114 member A2
Details	797	54	hsa-miR-208a-5p	DNMT3A	DNA methyltransferase 3 alpha
Details	798	54	hsa-miR-208a-5p	EHD1	EH domain containing 1
Details	799	54	hsa-miR-208a-5p	SH2D1A	SH2 domain containing 1A
Details	800	54	hsa-miR-208a-5p	ZNF398	zinc finger protein 398
Details	801	54	hsa-miR-208a-5p	CTNS	cystinosin, lysosomal cystine transporter
Details	802	54	hsa-miR-208a-5p	MAPRE2	microtubule associated protein RP/EB family member 2
Details	803	54	hsa-miR-208a-5p	LUC7L3	LUC7 like 3 pre-mRNA splicing factor
Details	804	54	hsa-miR-208a-5p	BRIP1	BRCA1 interacting protein C-terminal helicase 1
Details	805	54	hsa-miR-208a-5p	TGFBR3	transforming growth factor beta receptor 3
Details	806	54	hsa-miR-208a-5p	ZMAT3	zinc finger matrin-type 3
Details	807	54	hsa-miR-208a-5p	SRRM1	serine and arginine repetitive matrix 1
Details	808	54	hsa-miR-208a-5p	GDF10	growth differentiation factor 10
Details	809	54	hsa-miR-208a-5p	CREB1	cAMP responsive element binding protein 1
Details	810	54	hsa-miR-208a-5p	CAPN14	calpain 14
Details	811	54	hsa-miR-208a-5p	RAB22A	RAB22A, member RAS oncogene family
Details	812	54	hsa-miR-208a-5p	ABCD2	ATP binding cassette subfamily D member 2
Details	813	54	hsa-miR-208a-5p	FBXO40	F-box protein 40
Details	814	54	hsa-miR-208a-5p	RAPGEF2	Rap guanine nucleotide exchange factor 2
Details	815	54	hsa-miR-208a-5p	ARHGAP17	Rho GTPase activating protein 17
Details	816	54	hsa-miR-208a-5p	FRMD4B	FERM domain containing 4B
Details	817	54	hsa-miR-208a-5p	ABHD17B	abhydrolase domain containing 17B
Details	818	53	hsa-miR-208a-5p	PDP1	pyruvate dehyrogenase phosphatase catalytic subunit 1
Details	819	53	hsa-miR-208a-5p	SP4	Sp4 transcription factor
Details	820	53	hsa-miR-208a-5p	DLG1	discs large MAGUK scaffold protein 1
Details	821	53	hsa-miR-208a-5p	TFCP2L1	transcription factor CP2 like 1
Details	822	53	hsa-miR-208a-5p	CIR1	corepressor interacting with RBPJ, 1
Details	823	53	hsa-miR-208a-5p	SSR1	signal sequence receptor subunit 1
Details	824	53	hsa-miR-208a-5p	GOLGA6L4	golgin A6 family-like 4
Details	825	53	hsa-miR-208a-5p	SETX	senataxin
Details	826	53	hsa-miR-208a-5p	SLC17A8	solute carrier family 17 member 8
Details	827	53	hsa-miR-208a-5p	GOLGA6L9	golgin A6 family-like 9
Details	828	53	hsa-miR-208a-5p	LRRN1	leucine rich repeat neuronal 1
Details	829	53	hsa-miR-208a-5p	TMEM65	transmembrane protein 65
Details	830	53	hsa-miR-208a-5p	OLFM4	olfactomedin 4
Details	831	53	hsa-miR-208a-5p	CBL	Cbl proto-oncogene
Details	832	53	hsa-miR-208a-5p	FAM83B	family with sequence similarity 83 member B
Details	833	53	hsa-miR-208a-5p	SENP2	SUMO specific peptidase 2
Details	834	53	hsa-miR-208a-5p	RBM15	RNA binding motif protein 15
Details	835	53	hsa-miR-208a-5p	NAT8	N-acetyltransferase 8 (putative)
Details	836	53	hsa-miR-208a-5p	POU2F2	POU class 2 homeobox 2
Details	837	53	hsa-miR-208a-5p	PRPF40A	pre-mRNA processing factor 40 homolog A
Details	838	53	hsa-miR-208a-5p	YPEL2	yippee like 2
Details	839	53	hsa-miR-208a-5p	WDR35	WD repeat domain 35
Details	840	53	hsa-miR-208a-5p	NUDT11	nudix hydrolase 11
Details	841	53	hsa-miR-208a-5p	PHLDA1	pleckstrin homology like domain family A member 1
Details	842	53	hsa-miR-208a-5p	STAG2	stromal antigen 2
Details	843	53	hsa-miR-208a-5p	GCLM	glutamate-cysteine ligase modifier subunit
Details	844	53	hsa-miR-208a-5p	GOLGA6L10	golgin A6 family-like 10
Details	845	53	hsa-miR-208a-5p	ZDHHC17	zinc finger DHHC-type containing 17
Details	846	53	hsa-miR-208a-5p	TSPAN12	tetraspanin 12
Details	847	53	hsa-miR-208a-5p	ITPR2	inositol 1,4,5-trisphosphate receptor type 2
Details	848	53	hsa-miR-208a-5p	ZC3H12B	zinc finger CCCH-type containing 12B
Details	849	53	hsa-miR-208a-5p	PTGS2	prostaglandin-endoperoxide synthase 2
Details	850	52	hsa-miR-208a-5p	RGS18	regulator of G protein signaling 18
Details	851	52	hsa-miR-208a-5p	DIO1	iodothyronine deiodinase 1
Details	852	52	hsa-miR-208a-5p	TNC	tenascin C
Details	853	52	hsa-miR-208a-5p	BMP3	bone morphogenetic protein 3
Details	854	52	hsa-miR-208a-5p	CNKSR2	connector enhancer of kinase suppressor of Ras 2
Details	855	52	hsa-miR-208a-5p	APELA	apelin receptor early endogenous ligand
Details	856	52	hsa-miR-208a-5p	LGR4	leucine rich repeat containing G protein-coupled receptor 4
Details	857	52	hsa-miR-208a-5p	DIS3	DIS3 homolog, exosome endoribonuclease and 3'-5' exoribonuclease
Details	858	52	hsa-miR-208a-5p	SGSH	N-sulfoglucosamine sulfohydrolase
Details	859	52	hsa-miR-208a-5p	AURKC	aurora kinase C
Details	860	52	hsa-miR-208a-5p	ITFG1	integrin alpha FG-GAP repeat containing 1
Details	861	52	hsa-miR-208a-5p	RBM11	RNA binding motif protein 11
Details	862	52	hsa-miR-208a-5p	OAS3	2'-5'-oligoadenylate synthetase 3
Details	863	52	hsa-miR-208a-5p	NBN	nibrin
Details	864	52	hsa-miR-208a-5p	UBFD1	ubiquitin family domain containing 1
Details	865	52	hsa-miR-208a-5p	EGFR	epidermal growth factor receptor
Details	866	52	hsa-miR-208a-5p	MS4A7	membrane spanning 4-domains A7
Details	867	52	hsa-miR-208a-5p	AIMP1	aminoacyl tRNA synthetase complex interacting multifunctional protein 1
Details	868	52	hsa-miR-208a-5p	NR2C2	nuclear receptor subfamily 2 group C member 2
Details	869	52	hsa-miR-208a-5p	FST	follistatin
Details	870	52	hsa-miR-208a-5p	DACH1	dachshund family transcription factor 1
Details	871	52	hsa-miR-208a-5p	MDFIC	MyoD family inhibitor domain containing
Details	872	52	hsa-miR-208a-5p	CTNND1	catenin delta 1
Details	873	52	hsa-miR-208a-5p	C6orf106	chromosome 6 open reading frame 106
Details	874	52	hsa-miR-208a-5p	SH3KBP1	SH3 domain containing kinase binding protein 1
Details	875	52	hsa-miR-208a-5p	DENND4B	DENN domain containing 4B
Details	876	52	hsa-miR-208a-5p	NSD2	nuclear receptor binding SET domain protein 2
Details	877	51	hsa-miR-208a-5p	MFN1	mitofusin 1
Details	878	51	hsa-miR-208a-5p	HSDL2	hydroxysteroid dehydrogenase like 2
Details	879	51	hsa-miR-208a-5p	SCEL	sciellin
Details	880	51	hsa-miR-208a-5p	RRP15	ribosomal RNA processing 15 homolog
Details	881	51	hsa-miR-208a-5p	WFIKKN2	WAP, follistatin/kazal, immunoglobulin, kunitz and netrin domain containing 2
Details	882	51	hsa-miR-208a-5p	CALCOCO1	calcium binding and coiled-coil domain 1
Details	883	51	hsa-miR-208a-5p	ABCC3	ATP binding cassette subfamily C member 3
Details	884	51	hsa-miR-208a-5p	MEF2A	myocyte enhancer factor 2A
Details	885	51	hsa-miR-208a-5p	ZNF333	zinc finger protein 333
Details	886	51	hsa-miR-208a-5p	CACNB4	calcium voltage-gated channel auxiliary subunit beta 4
Details	887	51	hsa-miR-208a-5p	MAK16	MAK16 homolog
Details	888	51	hsa-miR-208a-5p	ZFP3	ZFP3 zinc finger protein
Details	889	51	hsa-miR-208a-5p	STON2	stonin 2
Details	890	51	hsa-miR-208a-5p	CENPS	centromere protein S
Details	891	51	hsa-miR-208a-5p	TFDP2	transcription factor Dp-2
Details	892	51	hsa-miR-208a-5p	WNK3	WNK lysine deficient protein kinase 3
Details	893	51	hsa-miR-208a-5p	MKLN1	muskelin 1
Details	894	51	hsa-miR-208a-5p	DPY19L3	dpy-19 like C-mannosyltransferase 3
Details	895	51	hsa-miR-208a-5p	TP53AIP1	tumor protein p53 regulated apoptosis inducing protein 1
Details	896	51	hsa-miR-208a-5p	CTTNBP2NL	CTTNBP2 N-terminal like
Details	897	50	hsa-miR-208a-5p	PDXK	pyridoxal kinase
Details	898	50	hsa-miR-208a-5p	C9orf85	chromosome 9 open reading frame 85
Details	899	50	hsa-miR-208a-5p	TMEM167B	transmembrane protein 167B
Details	900	50	hsa-miR-208a-5p	ACSF3	acyl-CoA synthetase family member 3
Details	901	50	hsa-miR-208a-5p	WWC2	WW and C2 domain containing 2
Details	902	50	hsa-miR-208a-5p	RYK	receptor-like tyrosine kinase
Details	903	50	hsa-miR-208a-5p	FANCM	FA complementation group M
Details	904	50	hsa-miR-208a-5p	CACNG8	calcium voltage-gated channel auxiliary subunit gamma 8
Details	905	50	hsa-miR-208a-5p	RFLNB	refilin B
Details	906	50	hsa-miR-208a-5p	HEXIM1	HEXIM P-TEFb complex subunit 1
Details	907	50	hsa-miR-208a-5p	GLP2R	glucagon like peptide 2 receptor
Details	908	50	hsa-miR-208a-5p	ABRAXAS1	abraxas 1, BRCA1 A complex subunit
Details	909	50	hsa-miR-208a-5p	ARL4A	ADP ribosylation factor like GTPase 4A
Details	910	50	hsa-miR-208a-5p	SEPT11	septin 11
Details	911	50	hsa-miR-208a-5p	CHML	CHM like, Rab escort protein 2
Details	912	50	hsa-miR-208a-5p	LRRC39	leucine rich repeat containing 39
Details	913	50	hsa-miR-208a-5p	XPO7	exportin 7

## Sheet:  hsa-miR-208b-5p 
There are 931 predicted targets for hsa-miR-208b-5p in miRDB.
Target Detail	Target Rank	Target Score	miRNA Name	Gene Symbol	Gene Description
Details	1	99	hsa-miR-208b-5p	USP47	ubiquitin specific peptidase 47
Details	2	99	hsa-miR-208b-5p	DEGS1	delta 4-desaturase, sphingolipid 1
Details	3	99	hsa-miR-208b-5p	ZBTB20	zinc finger and BTB domain containing 20
Details	4	99	hsa-miR-208b-5p	GABRA1	gamma-aminobutyric acid type A receptor alpha1 subunit
Details	5	99	hsa-miR-208b-5p	CCNYL1	cyclin Y like 1
Details	6	99	hsa-miR-208b-5p	ITGB8	integrin subunit beta 8
Details	7	99	hsa-miR-208b-5p	SAMD4A	sterile alpha motif domain containing 4A
Details	8	98	hsa-miR-208b-5p	PHF20L1	PHD finger protein 20 like 1
Details	9	98	hsa-miR-208b-5p	CCNJ	cyclin J
Details	10	98	hsa-miR-208b-5p	TRAPPC13	trafficking protein particle complex 13
Details	11	98	hsa-miR-208b-5p	UBE2B	ubiquitin conjugating enzyme E2 B
Details	12	97	hsa-miR-208b-5p	MRPS28	mitochondrial ribosomal protein S28
Details	13	96	hsa-miR-208b-5p	PIK3R1	phosphoinositide-3-kinase regulatory subunit 1
Details	14	96	hsa-miR-208b-5p	PCDH8	protocadherin 8
Details	15	96	hsa-miR-208b-5p	DEUP1	deuterosome assembly protein 1
Details	16	96	hsa-miR-208b-5p	ARID4B	AT-rich interaction domain 4B
Details	17	96	hsa-miR-208b-5p	SIRT1	sirtuin 1
Details	18	96	hsa-miR-208b-5p	HMGN3	high mobility group nucleosomal binding domain 3
Details	19	96	hsa-miR-208b-5p	DENND1B	DENN domain containing 1B
Details	20	96	hsa-miR-208b-5p	PGD	phosphogluconate dehydrogenase
Details	21	96	hsa-miR-208b-5p	ZNF280C	zinc finger protein 280C
Details	22	96	hsa-miR-208b-5p	MTM1	myotubularin 1
Details	23	95	hsa-miR-208b-5p	SRPK2	SRSF protein kinase 2
Details	24	95	hsa-miR-208b-5p	JAZF1	JAZF zinc finger 1
Details	25	95	hsa-miR-208b-5p	GRP	gastrin releasing peptide
Details	26	95	hsa-miR-208b-5p	GUCY1A1	guanylate cyclase 1 soluble subunit alpha 1
Details	27	95	hsa-miR-208b-5p	FAM120B	family with sequence similarity 120B
Details	28	95	hsa-miR-208b-5p	UBE2K	ubiquitin conjugating enzyme E2 K
Details	29	95	hsa-miR-208b-5p	STARD4	StAR related lipid transfer domain containing 4
Details	30	95	hsa-miR-208b-5p	ZNRF3	zinc and ring finger 3
Details	31	94	hsa-miR-208b-5p	CNOT8	CCR4-NOT transcription complex subunit 8
Details	32	94	hsa-miR-208b-5p	LONRF1	LON peptidase N-terminal domain and ring finger 1
Details	33	94	hsa-miR-208b-5p	PTPN11	protein tyrosine phosphatase, non-receptor type 11
Details	34	94	hsa-miR-208b-5p	MAP4K5	mitogen-activated protein kinase kinase kinase kinase 5
Details	35	94	hsa-miR-208b-5p	CTNND2	catenin delta 2
Details	36	94	hsa-miR-208b-5p	PAIP2	poly(A) binding protein interacting protein 2
Details	37	94	hsa-miR-208b-5p	MBLAC2	metallo-beta-lactamase domain containing 2
Details	38	94	hsa-miR-208b-5p	STC1	stanniocalcin 1
Details	39	94	hsa-miR-208b-5p	ME1	malic enzyme 1
Details	40	94	hsa-miR-208b-5p	TRA2A	transformer 2 alpha homolog
Details	41	94	hsa-miR-208b-5p	TSEN34	tRNA splicing endonuclease subunit 34
Details	42	94	hsa-miR-208b-5p	ZNF443	zinc finger protein 443
Details	43	93	hsa-miR-208b-5p	TIMM8A	translocase of inner mitochondrial membrane 8A
Details	44	93	hsa-miR-208b-5p	TMEM56	transmembrane protein 56
Details	45	93	hsa-miR-208b-5p	ST8SIA4	ST8 alpha-N-acetyl-neuraminide alpha-2,8-sialyltransferase 4
Details	46	93	hsa-miR-208b-5p	CTXN1	cortexin 1
Details	47	93	hsa-miR-208b-5p	ZBTB43	zinc finger and BTB domain containing 43
Details	48	93	hsa-miR-208b-5p	ADAMTSL3	ADAMTS like 3
Details	49	93	hsa-miR-208b-5p	PLAC9	placenta specific 9
Details	50	93	hsa-miR-208b-5p	JAKMIP3	Janus kinase and microtubule interacting protein 3
Details	51	93	hsa-miR-208b-5p	RFWD3	ring finger and WD repeat domain 3
Details	52	93	hsa-miR-208b-5p	UFC1	ubiquitin-fold modifier conjugating enzyme 1
Details	53	92	hsa-miR-208b-5p	AFF4	AF4/FMR2 family member 4
Details	54	92	hsa-miR-208b-5p	PTK2	protein tyrosine kinase 2
Details	55	92	hsa-miR-208b-5p	PRXL2C	peroxiredoxin like 2C
Details	56	92	hsa-miR-208b-5p	SNTB2	syntrophin beta 2
Details	57	92	hsa-miR-208b-5p	SYCP2	synaptonemal complex protein 2
Details	58	92	hsa-miR-208b-5p	ADCY1	adenylate cyclase 1
Details	59	92	hsa-miR-208b-5p	MDK	midkine
Details	60	92	hsa-miR-208b-5p	TENT2	terminal nucleotidyltransferase 2
Details	61	92	hsa-miR-208b-5p	DAB2	DAB2, clathrin adaptor protein
Details	62	92	hsa-miR-208b-5p	PPP3CA	protein phosphatase 3 catalytic subunit alpha
Details	63	92	hsa-miR-208b-5p	AFAP1	actin filament associated protein 1
Details	64	92	hsa-miR-208b-5p	NEFL	neurofilament light
Details	65	92	hsa-miR-208b-5p	NOG	noggin
Details	66	92	hsa-miR-208b-5p	HIC2	HIC ZBTB transcriptional repressor 2
Details	67	92	hsa-miR-208b-5p	CD83	CD83 molecule
Details	68	92	hsa-miR-208b-5p	TCF15	transcription factor 15
Details	69	91	hsa-miR-208b-5p	ZFR	zinc finger RNA binding protein
Details	70	91	hsa-miR-208b-5p	FREM2	FRAS1 related extracellular matrix protein 2
Details	71	91	hsa-miR-208b-5p	AP5M1	adaptor related protein complex 5 subunit mu 1
Details	72	91	hsa-miR-208b-5p	ANK2	ankyrin 2
Details	73	91	hsa-miR-208b-5p	LYN	LYN proto-oncogene, Src family tyrosine kinase
Details	74	91	hsa-miR-208b-5p	WEE2	WEE1 homolog 2
Details	75	91	hsa-miR-208b-5p	ZFP36L1	ZFP36 ring finger protein like 1
Details	76	91	hsa-miR-208b-5p	DSCAM	DS cell adhesion molecule
Details	77	91	hsa-miR-208b-5p	CDC73	cell division cycle 73
Details	78	91	hsa-miR-208b-5p	MFAP3L	microfibril associated protein 3 like
Details	79	91	hsa-miR-208b-5p	GPD1L	glycerol-3-phosphate dehydrogenase 1 like
Details	80	91	hsa-miR-208b-5p	RALYL	RALY RNA binding protein like
Details	81	91	hsa-miR-208b-5p	ZNF507	zinc finger protein 507
Details	82	90	hsa-miR-208b-5p	SPDYA	speedy/RINGO cell cycle regulator family member A
Details	83	90	hsa-miR-208b-5p	AGTR2	angiotensin II receptor type 2
Details	84	90	hsa-miR-208b-5p	CDR2	cerebellar degeneration related protein 2
Details	85	90	hsa-miR-208b-5p	MDH2	malate dehydrogenase 2
Details	86	90	hsa-miR-208b-5p	RNF38	ring finger protein 38
Details	87	90	hsa-miR-208b-5p	STXBP1	syntaxin binding protein 1
Details	88	90	hsa-miR-208b-5p	FGFR1OP2	FGFR1 oncogene partner 2
Details	89	90	hsa-miR-208b-5p	BTBD11	BTB domain containing 11
Details	90	90	hsa-miR-208b-5p	GABRB2	gamma-aminobutyric acid type A receptor beta2 subunit
Details	91	90	hsa-miR-208b-5p	KRR1	KRR1, small subunit processome component homolog
Details	92	90	hsa-miR-208b-5p	FAM160B1	family with sequence similarity 160 member B1
Details	93	90	hsa-miR-208b-5p	MXI1	MAX interactor 1, dimerization protein
Details	94	90	hsa-miR-208b-5p	ING4	inhibitor of growth family member 4
Details	95	90	hsa-miR-208b-5p	SDE2	SDE2 telomere maintenance homolog
Details	96	89	hsa-miR-208b-5p	TNRC6C	trinucleotide repeat containing 6C
Details	97	89	hsa-miR-208b-5p	GTPBP10	GTP binding protein 10
Details	98	89	hsa-miR-208b-5p	CTHRC1	collagen triple helix repeat containing 1
Details	99	89	hsa-miR-208b-5p	SNX3	sorting nexin 3
Details	100	89	hsa-miR-208b-5p	KCNQ3	potassium voltage-gated channel subfamily Q member 3
Details	101	89	hsa-miR-208b-5p	MFAP3	microfibril associated protein 3
Details	102	89	hsa-miR-208b-5p	GNAI3	G protein subunit alpha i3
Details	103	89	hsa-miR-208b-5p	ABCG1	ATP binding cassette subfamily G member 1
Details	104	89	hsa-miR-208b-5p	GRIK2	glutamate ionotropic receptor kainate type subunit 2
Details	105	89	hsa-miR-208b-5p	ROCK2	Rho associated coiled-coil containing protein kinase 2
Details	106	89	hsa-miR-208b-5p	PSMA8	proteasome subunit alpha 8
Details	107	89	hsa-miR-208b-5p	CLOCK	clock circadian regulator
Details	108	89	hsa-miR-208b-5p	AK7	adenylate kinase 7
Details	109	89	hsa-miR-208b-5p	TOR1AIP1	torsin 1A interacting protein 1
Details	110	89	hsa-miR-208b-5p	ZNF781	zinc finger protein 781
Details	111	88	hsa-miR-208b-5p	JMJD1C	jumonji domain containing 1C
Details	112	88	hsa-miR-208b-5p	PKNOX1	PBX/knotted 1 homeobox 1
Details	113	88	hsa-miR-208b-5p	SLC35A5	solute carrier family 35 member A5
Details	114	88	hsa-miR-208b-5p	PTPRE	protein tyrosine phosphatase, receptor type E
Details	115	88	hsa-miR-208b-5p	ADORA3	adenosine A3 receptor
Details	116	88	hsa-miR-208b-5p	CYSLTR1	cysteinyl leukotriene receptor 1
Details	117	88	hsa-miR-208b-5p	RHOQ	ras homolog family member Q
Details	118	88	hsa-miR-208b-5p	ADGRA2	adhesion G protein-coupled receptor A2
Details	119	88	hsa-miR-208b-5p	DTHD1	death domain containing 1
Details	120	88	hsa-miR-208b-5p	CDC14A	cell division cycle 14A
Details	121	88	hsa-miR-208b-5p	MARCH4	membrane associated ring-CH-type finger 4
Details	122	88	hsa-miR-208b-5p	CRBN	cereblon
Details	123	88	hsa-miR-208b-5p	ZNF816-ZNF321P	ZNF816-ZNF321P readthrough
Details	124	88	hsa-miR-208b-5p	ALDH1L2	aldehyde dehydrogenase 1 family member L2
Details	125	88	hsa-miR-208b-5p	MMP19	matrix metallopeptidase 19
Details	126	88	hsa-miR-208b-5p	PLPP3	phospholipid phosphatase 3
Details	127	88	hsa-miR-208b-5p	ZNF568	zinc finger protein 568
Details	128	88	hsa-miR-208b-5p	STAG1	stromal antigen 1
Details	129	88	hsa-miR-208b-5p	CLTC	clathrin heavy chain
Details	130	88	hsa-miR-208b-5p	SLC17A6	solute carrier family 17 member 6
Details	131	88	hsa-miR-208b-5p	SLCO1A2	solute carrier organic anion transporter family member 1A2
Details	132	87	hsa-miR-208b-5p	XPO5	exportin 5
Details	133	87	hsa-miR-208b-5p	ADCY3	adenylate cyclase 3
Details	134	87	hsa-miR-208b-5p	ITGA2	integrin subunit alpha 2
Details	135	87	hsa-miR-208b-5p	TBX18	T-box 18
Details	136	87	hsa-miR-208b-5p	CNTN4	contactin 4
Details	137	87	hsa-miR-208b-5p	SASH1	SAM and SH3 domain containing 1
Details	138	87	hsa-miR-208b-5p	SERP1	stress associated endoplasmic reticulum protein 1
Details	139	87	hsa-miR-208b-5p	PROX1	prospero homeobox 1
Details	140	87	hsa-miR-208b-5p	PRRC1	proline rich coiled-coil 1
Details	141	87	hsa-miR-208b-5p	CUL4A	cullin 4A
Details	142	87	hsa-miR-208b-5p	ZNF483	zinc finger protein 483
Details	143	87	hsa-miR-208b-5p	HMGN2	high mobility group nucleosomal binding domain 2
Details	144	87	hsa-miR-208b-5p	TNPO1	transportin 1
Details	145	87	hsa-miR-208b-5p	ARG1	arginase 1
Details	146	87	hsa-miR-208b-5p	PDS5B	PDS5 cohesin associated factor B
Details	147	87	hsa-miR-208b-5p	HNRNPA2B1	heterogeneous nuclear ribonucleoprotein A2/B1
Details	148	86	hsa-miR-208b-5p	NEUROD6	neuronal differentiation 6
Details	149	86	hsa-miR-208b-5p	CNIH4	cornichon family AMPA receptor auxiliary protein 4
Details	150	86	hsa-miR-208b-5p	SUZ12	SUZ12, polycomb repressive complex 2 subunit
Details	151	86	hsa-miR-208b-5p	FAM107B	family with sequence similarity 107 member B
Details	152	86	hsa-miR-208b-5p	ENOSF1	enolase superfamily member 1
Details	153	86	hsa-miR-208b-5p	SMAD2	SMAD family member 2
Details	154	86	hsa-miR-208b-5p	RNF11	ring finger protein 11
Details	155	86	hsa-miR-208b-5p	KIAA1549	KIAA1549
Details	156	86	hsa-miR-208b-5p	SMARCA1	SWI/SNF related, matrix associated, actin dependent regulator of chromatin, subfamily a, member 1
Details	157	86	hsa-miR-208b-5p	NR3C1	nuclear receptor subfamily 3 group C member 1
Details	158	86	hsa-miR-208b-5p	GLS	glutaminase
Details	159	86	hsa-miR-208b-5p	SLITRK4	SLIT and NTRK like family member 4
Details	160	86	hsa-miR-208b-5p	EYA4	EYA transcriptional coactivator and phosphatase 4
Details	161	86	hsa-miR-208b-5p	CCDC126	coiled-coil domain containing 126
Details	162	86	hsa-miR-208b-5p	FUT9	fucosyltransferase 9
Details	163	86	hsa-miR-208b-5p	TFE3	transcription factor binding to IGHM enhancer 3
Details	164	86	hsa-miR-208b-5p	TTC1	tetratricopeptide repeat domain 1
Details	165	86	hsa-miR-208b-5p	GPRC5B	G protein-coupled receptor class C group 5 member B
Details	166	86	hsa-miR-208b-5p	JAM3	junctional adhesion molecule 3
Details	167	86	hsa-miR-208b-5p	CDK1	cyclin dependent kinase 1
Details	168	86	hsa-miR-208b-5p	UBE2N	ubiquitin conjugating enzyme E2 N
Details	169	85	hsa-miR-208b-5p	SPARC	secreted protein acidic and cysteine rich
Details	170	85	hsa-miR-208b-5p	MTHFD2L	methylenetetrahydrofolate dehydrogenase (NADP+ dependent) 2 like
Details	171	85	hsa-miR-208b-5p	RAB11FIP2	RAB11 family interacting protein 2
Details	172	85	hsa-miR-208b-5p	SLC44A1	solute carrier family 44 member 1
Details	173	85	hsa-miR-208b-5p	TLL1	tolloid like 1
Details	174	85	hsa-miR-208b-5p	KLHL41	kelch like family member 41
Details	175	85	hsa-miR-208b-5p	SMC2	structural maintenance of chromosomes 2
Details	176	85	hsa-miR-208b-5p	KAT6B	lysine acetyltransferase 6B
Details	177	85	hsa-miR-208b-5p	FBXW7	F-box and WD repeat domain containing 7
Details	178	85	hsa-miR-208b-5p	CPEB2	cytoplasmic polyadenylation element binding protein 2
Details	179	85	hsa-miR-208b-5p	TC2N	tandem C2 domains, nuclear
Details	180	85	hsa-miR-208b-5p	NMBR	neuromedin B receptor
Details	181	85	hsa-miR-208b-5p	ZDBF2	zinc finger DBF-type containing 2
Details	182	85	hsa-miR-208b-5p	AK4	adenylate kinase 4
Details	183	85	hsa-miR-208b-5p	DCN	decorin
Details	184	85	hsa-miR-208b-5p	SLC12A6	solute carrier family 12 member 6
Details	185	85	hsa-miR-208b-5p	GUCY2C	guanylate cyclase 2C
Details	186	84	hsa-miR-208b-5p	C8orf44-SGK3	C8orf44-SGK3 readthrough
Details	187	84	hsa-miR-208b-5p	UNC80	unc-80 homolog, NALCN channel complex subunit
Details	188	84	hsa-miR-208b-5p	SMIM17	small integral membrane protein 17
Details	189	84	hsa-miR-208b-5p	C12orf4	chromosome 12 open reading frame 4
Details	190	84	hsa-miR-208b-5p	TLE3	TLE family member 3, transcriptional corepressor
Details	191	84	hsa-miR-208b-5p	SKP2	S-phase kinase associated protein 2
Details	192	84	hsa-miR-208b-5p	RORA	RAR related orphan receptor A
Details	193	84	hsa-miR-208b-5p	IER5	immediate early response 5
Details	194	84	hsa-miR-208b-5p	MDN1	midasin AAA ATPase 1
Details	195	84	hsa-miR-208b-5p	VPS13A	vacuolar protein sorting 13 homolog A
Details	196	84	hsa-miR-208b-5p	NUFIP2	nuclear FMR1 interacting protein 2
Details	197	84	hsa-miR-208b-5p	SGK3	serum/glucocorticoid regulated kinase family member 3
Details	198	83	hsa-miR-208b-5p	ZNF704	zinc finger protein 704
Details	199	83	hsa-miR-208b-5p	GLCCI1	glucocorticoid induced 1
Details	200	83	hsa-miR-208b-5p	ARRDC5	arrestin domain containing 5
Details	201	83	hsa-miR-208b-5p	NEDD1	neural precursor cell expressed, developmentally down-regulated 1
Details	202	83	hsa-miR-208b-5p	PDIK1L	PDLIM1 interacting kinase 1 like
Details	203	83	hsa-miR-208b-5p	PRKRA	protein activator of interferon induced protein kinase EIF2AK2
Details	204	83	hsa-miR-208b-5p	KCNV1	potassium voltage-gated channel modifier subfamily V member 1
Details	205	83	hsa-miR-208b-5p	SLC25A43	solute carrier family 25 member 43
Details	206	83	hsa-miR-208b-5p	RECK	reversion inducing cysteine rich protein with kazal motifs
Details	207	83	hsa-miR-208b-5p	SPRY3	sprouty RTK signaling antagonist 3
Details	208	83	hsa-miR-208b-5p	RAPGEF6	Rap guanine nucleotide exchange factor 6
Details	209	83	hsa-miR-208b-5p	DSN1	DSN1 homolog, MIS12 kinetochore complex component
Details	210	83	hsa-miR-208b-5p	COL4A3BP	collagen type IV alpha 3 binding protein
Details	211	83	hsa-miR-208b-5p	EIF5	eukaryotic translation initiation factor 5
Details	212	83	hsa-miR-208b-5p	AQP4	aquaporin 4
Details	213	83	hsa-miR-208b-5p	UTY	ubiquitously transcribed tetratricopeptide repeat containing, Y-linked
Details	214	83	hsa-miR-208b-5p	CCDC66	coiled-coil domain containing 66
Details	215	83	hsa-miR-208b-5p	NT5C1B-RDH14	NT5C1B-RDH14 readthrough
Details	216	83	hsa-miR-208b-5p	RPS6KA6	ribosomal protein S6 kinase A6
Details	217	83	hsa-miR-208b-5p	SSX2IP	SSX family member 2 interacting protein
Details	218	82	hsa-miR-208b-5p	TPST1	tyrosylprotein sulfotransferase 1
Details	219	82	hsa-miR-208b-5p	ADAM23	ADAM metallopeptidase domain 23
Details	220	82	hsa-miR-208b-5p	USP13	ubiquitin specific peptidase 13
Details	221	82	hsa-miR-208b-5p	MTF1	metal regulatory transcription factor 1
Details	222	82	hsa-miR-208b-5p	PPHLN1	periphilin 1
Details	223	82	hsa-miR-208b-5p	ACSL4	acyl-CoA synthetase long chain family member 4
Details	224	82	hsa-miR-208b-5p	ABHD18	abhydrolase domain containing 18
Details	225	82	hsa-miR-208b-5p	HOXC4	homeobox C4
Details	226	82	hsa-miR-208b-5p	MAP3K2	mitogen-activated protein kinase kinase kinase 2
Details	227	81	hsa-miR-208b-5p	G2E3	G2/M-phase specific E3 ubiquitin protein ligase
Details	228	81	hsa-miR-208b-5p	RNF149	ring finger protein 149
Details	229	81	hsa-miR-208b-5p	TET1	tet methylcytosine dioxygenase 1
Details	230	81	hsa-miR-208b-5p	MAP3K21	mitogen-activated protein kinase kinase kinase 21
Details	231	81	hsa-miR-208b-5p	FAM118B	family with sequence similarity 118 member B
Details	232	81	hsa-miR-208b-5p	PECR	peroxisomal trans-2-enoyl-CoA reductase
Details	233	81	hsa-miR-208b-5p	MBD4	methyl-CpG binding domain 4, DNA glycosylase
Details	234	81	hsa-miR-208b-5p	SLK	STE20 like kinase
Details	235	81	hsa-miR-208b-5p	RNF111	ring finger protein 111
Details	236	81	hsa-miR-208b-5p	ODR4	odr-4 GPCR localization factor homolog
Details	237	81	hsa-miR-208b-5p	HNF4G	hepatocyte nuclear factor 4 gamma
Details	238	81	hsa-miR-208b-5p	MSI2	musashi RNA binding protein 2
Details	239	81	hsa-miR-208b-5p	ZNF823	zinc finger protein 823
Details	240	81	hsa-miR-208b-5p	VSIG10	V-set and immunoglobulin domain containing 10
Details	241	81	hsa-miR-208b-5p	STC2	stanniocalcin 2
Details	242	81	hsa-miR-208b-5p	SLC23A2	solute carrier family 23 member 2
Details	243	81	hsa-miR-208b-5p	EPHX2	epoxide hydrolase 2
Details	244	81	hsa-miR-208b-5p	MTX3	metaxin 3
Details	245	81	hsa-miR-208b-5p	ZNF280D	zinc finger protein 280D
Details	246	81	hsa-miR-208b-5p	ZKSCAN1	zinc finger with KRAB and SCAN domains 1
Details	247	81	hsa-miR-208b-5p	ZNF799	zinc finger protein 799
Details	248	80	hsa-miR-208b-5p	LRP2BP	LRP2 binding protein
Details	249	80	hsa-miR-208b-5p	TCEAL1	transcription elongation factor A like 1
Details	250	80	hsa-miR-208b-5p	SCOC	short coiled-coil protein
Details	251	80	hsa-miR-208b-5p	BRWD1	bromodomain and WD repeat domain containing 1
Details	252	80	hsa-miR-208b-5p	SLC8A3	solute carrier family 8 member A3
Details	253	80	hsa-miR-208b-5p	RP2	RP2, ARL3 GTPase activating protein
Details	254	80	hsa-miR-208b-5p	TMEM170B	transmembrane protein 170B
Details	255	80	hsa-miR-208b-5p	HAND1	heart and neural crest derivatives expressed 1
Details	256	80	hsa-miR-208b-5p	TFPI2	tissue factor pathway inhibitor 2
Details	257	80	hsa-miR-208b-5p	MAP3K5	mitogen-activated protein kinase kinase kinase 5
Details	258	80	hsa-miR-208b-5p	MRS2	magnesium transporter MRS2
Details	259	80	hsa-miR-208b-5p	EIF5A2	eukaryotic translation initiation factor 5A2
Details	260	80	hsa-miR-208b-5p	ZMYND11	zinc finger MYND-type containing 11
Details	261	80	hsa-miR-208b-5p	HDAC9	histone deacetylase 9
Details	262	80	hsa-miR-208b-5p	TSC22D2	TSC22 domain family member 2
Details	263	80	hsa-miR-208b-5p	REXO2	RNA exonuclease 2
Details	264	80	hsa-miR-208b-5p	LATS1	large tumor suppressor kinase 1
Details	265	80	hsa-miR-208b-5p	SMARCA2	SWI/SNF related, matrix associated, actin dependent regulator of chromatin, subfamily a, member 2
Details	266	80	hsa-miR-208b-5p	MBD2	methyl-CpG binding domain protein 2
Details	267	79	hsa-miR-208b-5p	FZD2	frizzled class receptor 2
Details	268	79	hsa-miR-208b-5p	NCOA2	nuclear receptor coactivator 2
Details	269	79	hsa-miR-208b-5p	NUSAP1	nucleolar and spindle associated protein 1
Details	270	79	hsa-miR-208b-5p	CD109	CD109 molecule
Details	271	79	hsa-miR-208b-5p	KCNJ2	potassium voltage-gated channel subfamily J member 2
Details	272	79	hsa-miR-208b-5p	CA11	carbonic anhydrase 11
Details	273	79	hsa-miR-208b-5p	MOB1B	MOB kinase activator 1B
Details	274	79	hsa-miR-208b-5p	KLHL5	kelch like family member 5
Details	275	79	hsa-miR-208b-5p	AKAP6	A-kinase anchoring protein 6
Details	276	79	hsa-miR-208b-5p	TMEM30A	transmembrane protein 30A
Details	277	79	hsa-miR-208b-5p	RBM41	RNA binding motif protein 41
Details	278	79	hsa-miR-208b-5p	ELAVL4	ELAV like RNA binding protein 4
Details	279	79	hsa-miR-208b-5p	DYNLT3	dynein light chain Tctex-type 3
Details	280	79	hsa-miR-208b-5p	USP14	ubiquitin specific peptidase 14
Details	281	79	hsa-miR-208b-5p	LRRC3B	leucine rich repeat containing 3B
Details	282	79	hsa-miR-208b-5p	LOXHD1	lipoxygenase homology domains 1
Details	283	79	hsa-miR-208b-5p	PURG	purine rich element binding protein G
Details	284	78	hsa-miR-208b-5p	FAM237A	family with sequence similarity 237 member A
Details	285	78	hsa-miR-208b-5p	C15orf40	chromosome 15 open reading frame 40
Details	286	78	hsa-miR-208b-5p	FXN	frataxin
Details	287	78	hsa-miR-208b-5p	STMN1	stathmin 1
Details	288	78	hsa-miR-208b-5p	FGFR3	fibroblast growth factor receptor 3
Details	289	78	hsa-miR-208b-5p	BTC	betacellulin
Details	290	78	hsa-miR-208b-5p	DCAF5	DDB1 and CUL4 associated factor 5
Details	291	77	hsa-miR-208b-5p	DLX3	distal-less homeobox 3
Details	292	77	hsa-miR-208b-5p	HECTD2	HECT domain E3 ubiquitin protein ligase 2
Details	293	77	hsa-miR-208b-5p	ABCA13	ATP binding cassette subfamily A member 13
Details	294	77	hsa-miR-208b-5p	PLPPR4	phospholipid phosphatase related 4
Details	295	77	hsa-miR-208b-5p	WNK1	WNK lysine deficient protein kinase 1
Details	296	77	hsa-miR-208b-5p	FBXO28	F-box protein 28
Details	297	77	hsa-miR-208b-5p	KDM7A	lysine demethylase 7A
Details	298	77	hsa-miR-208b-5p	KRBOX4	KRAB box domain containing 4
Details	299	77	hsa-miR-208b-5p	TDP1	tyrosyl-DNA phosphodiesterase 1
Details	300	77	hsa-miR-208b-5p	NBPF1	NBPF member 1
Details	301	76	hsa-miR-208b-5p	ATP10B	ATPase phospholipid transporting 10B (putative)
Details	302	76	hsa-miR-208b-5p	DNAJB14	DnaJ heat shock protein family (Hsp40) member B14
Details	303	76	hsa-miR-208b-5p	RCE1	Ras converting CAAX endopeptidase 1
Details	304	76	hsa-miR-208b-5p	DAZ4	deleted in azoospermia 4
Details	305	76	hsa-miR-208b-5p	ANKDD1A	ankyrin repeat and death domain containing 1A
Details	306	76	hsa-miR-208b-5p	TRPC5	transient receptor potential cation channel subfamily C member 5
Details	307	76	hsa-miR-208b-5p	SCAI	suppressor of cancer cell invasion
Details	308	76	hsa-miR-208b-5p	C11orf87	chromosome 11 open reading frame 87
Details	309	76	hsa-miR-208b-5p	BORA	bora, aurora kinase A activator
Details	310	76	hsa-miR-208b-5p	JAKMIP2	janus kinase and microtubule interacting protein 2
Details	311	76	hsa-miR-208b-5p	ZNF519	zinc finger protein 519
Details	312	76	hsa-miR-208b-5p	TFAP2B	transcription factor AP-2 beta
Details	313	76	hsa-miR-208b-5p	KDM5A	lysine demethylase 5A
Details	314	76	hsa-miR-208b-5p	INTS6	integrator complex subunit 6
Details	315	76	hsa-miR-208b-5p	KIF13A	kinesin family member 13A
Details	316	76	hsa-miR-208b-5p	MET	MET proto-oncogene, receptor tyrosine kinase
Details	317	76	hsa-miR-208b-5p	ONECUT2	one cut homeobox 2
Details	318	76	hsa-miR-208b-5p	PLXNA4	plexin A4
Details	319	76	hsa-miR-208b-5p	SETD9	SET domain containing 9
Details	320	75	hsa-miR-208b-5p	EVI2B	ecotropic viral integration site 2B
Details	321	75	hsa-miR-208b-5p	NRSN1	neurensin 1
Details	322	75	hsa-miR-208b-5p	TRMT11	tRNA methyltransferase 11 homolog
Details	323	75	hsa-miR-208b-5p	FOPNL	FGFR1OP N-terminal like
Details	324	75	hsa-miR-208b-5p	EIF4E1B	eukaryotic translation initiation factor 4E family member 1B
Details	325	75	hsa-miR-208b-5p	VEZF1	vascular endothelial zinc finger 1
Details	326	75	hsa-miR-208b-5p	STT3A	STT3A, catalytic subunit of the oligosaccharyltransferase complex
Details	327	75	hsa-miR-208b-5p	DNAJC16	DnaJ heat shock protein family (Hsp40) member C16
Details	328	75	hsa-miR-208b-5p	PIAS2	protein inhibitor of activated STAT 2
Details	329	75	hsa-miR-208b-5p	FAM171A1	family with sequence similarity 171 member A1
Details	330	75	hsa-miR-208b-5p	NAALADL2	N-acetylated alpha-linked acidic dipeptidase like 2
Details	331	75	hsa-miR-208b-5p	MAML3	mastermind like transcriptional coactivator 3
Details	332	75	hsa-miR-208b-5p	GPR19	G protein-coupled receptor 19
Details	333	75	hsa-miR-208b-5p	CEP95	centrosomal protein 95
Details	334	75	hsa-miR-208b-5p	ZMIZ1	zinc finger MIZ-type containing 1
Details	335	75	hsa-miR-208b-5p	FAM126B	family with sequence similarity 126 member B
Details	336	75	hsa-miR-208b-5p	NUDT7	nudix hydrolase 7
Details	337	75	hsa-miR-208b-5p	NEFM	neurofilament medium
Details	338	74	hsa-miR-208b-5p	C2CD6	C2 calcium dependent domain containing 6
Details	339	74	hsa-miR-208b-5p	ZNF559-ZNF177	ZNF559-ZNF177 readthrough
Details	340	74	hsa-miR-208b-5p	SLFN11	schlafen family member 11
Details	341	74	hsa-miR-208b-5p	GRIA2	glutamate ionotropic receptor AMPA type subunit 2
Details	342	74	hsa-miR-208b-5p	SAR1B	secretion associated Ras related GTPase 1B
Details	343	74	hsa-miR-208b-5p	UBE2D4	ubiquitin conjugating enzyme E2 D4 (putative)
Details	344	74	hsa-miR-208b-5p	CTNNBL1	catenin beta like 1
Details	345	74	hsa-miR-208b-5p	POLD3	DNA polymerase delta 3, accessory subunit
Details	346	74	hsa-miR-208b-5p	ERG	ETS transcription factor ERG
Details	347	74	hsa-miR-208b-5p	SLAIN2	SLAIN motif family member 2
Details	348	74	hsa-miR-208b-5p	NKAPL	NFKB activating protein like
Details	349	74	hsa-miR-208b-5p	APC	APC, WNT signaling pathway regulator
Details	350	74	hsa-miR-208b-5p	GPC6	glypican 6
Details	351	74	hsa-miR-208b-5p	CSRNP3	cysteine and serine rich nuclear protein 3
Details	352	74	hsa-miR-208b-5p	ZNF250	zinc finger protein 250
Details	353	74	hsa-miR-208b-5p	TPRG1	tumor protein p63 regulated 1
Details	354	74	hsa-miR-208b-5p	RAB12	RAB12, member RAS oncogene family
Details	355	74	hsa-miR-208b-5p	SPAG1	sperm associated antigen 1
Details	356	74	hsa-miR-208b-5p	RAB5A	RAB5A, member RAS oncogene family
Details	357	74	hsa-miR-208b-5p	SKIL	SKI like proto-oncogene
Details	358	74	hsa-miR-208b-5p	TSHZ1	teashirt zinc finger homeobox 1
Details	359	74	hsa-miR-208b-5p	SPATA17	spermatogenesis associated 17
Details	360	74	hsa-miR-208b-5p	CNST	consortin, connexin sorting protein
Details	361	74	hsa-miR-208b-5p	WDR37	WD repeat domain 37
Details	362	74	hsa-miR-208b-5p	GREM2	gremlin 2, DAN family BMP antagonist
Details	363	74	hsa-miR-208b-5p	ZNF699	zinc finger protein 699
Details	364	74	hsa-miR-208b-5p	SLC10A2	solute carrier family 10 member 2
Details	365	74	hsa-miR-208b-5p	TRIM9	tripartite motif containing 9
Details	366	74	hsa-miR-208b-5p	UTRN	utrophin
Details	367	73	hsa-miR-208b-5p	SRSF11	serine and arginine rich splicing factor 11
Details	368	73	hsa-miR-208b-5p	DISC1	DISC1 scaffold protein
Details	369	73	hsa-miR-208b-5p	SLC17A7	solute carrier family 17 member 7
Details	370	73	hsa-miR-208b-5p	AUH	AU RNA binding methylglutaconyl-CoA hydratase
Details	371	73	hsa-miR-208b-5p	GGCX	gamma-glutamyl carboxylase
Details	372	73	hsa-miR-208b-5p	KPNA3	karyopherin subunit alpha 3
Details	373	73	hsa-miR-208b-5p	EPHA5	EPH receptor A5
Details	374	73	hsa-miR-208b-5p	ALDH3B2	aldehyde dehydrogenase 3 family member B2
Details	375	73	hsa-miR-208b-5p	MCC	MCC, WNT signaling pathway regulator
Details	376	73	hsa-miR-208b-5p	MNAT1	MNAT1, CDK activating kinase assembly factor
Details	377	73	hsa-miR-208b-5p	NLGN4X	neuroligin 4 X-linked
Details	378	73	hsa-miR-208b-5p	TPP2	tripeptidyl peptidase 2
Details	379	73	hsa-miR-208b-5p	IL9	interleukin 9
Details	380	73	hsa-miR-208b-5p	ANP32A	acidic nuclear phosphoprotein 32 family member A
Details	381	73	hsa-miR-208b-5p	SMCR8	Smith-Magenis syndrome chromosome region, candidate 8
Details	382	73	hsa-miR-208b-5p	CDH2	cadherin 2
Details	383	73	hsa-miR-208b-5p	BRCC3	BRCA1/BRCA2-containing complex subunit 3
Details	384	73	hsa-miR-208b-5p	HSPA14	heat shock protein family A (Hsp70) member 14
Details	385	73	hsa-miR-208b-5p	LGALSL	galectin like
Details	386	73	hsa-miR-208b-5p	BROX	BRO1 domain and CAAX motif containing
Details	387	73	hsa-miR-208b-5p	UHMK1	U2AF homology motif kinase 1
Details	388	73	hsa-miR-208b-5p	PRRX2	paired related homeobox 2
Details	389	73	hsa-miR-208b-5p	BCL9	BCL9, transcription coactivator
Details	390	73	hsa-miR-208b-5p	KAT2B	lysine acetyltransferase 2B
Details	391	73	hsa-miR-208b-5p	SLC28A2	solute carrier family 28 member 2
Details	392	73	hsa-miR-208b-5p	GAS1	growth arrest specific 1
Details	393	73	hsa-miR-208b-5p	COL19A1	collagen type XIX alpha 1 chain
Details	394	73	hsa-miR-208b-5p	ADAL	adenosine deaminase like
Details	395	72	hsa-miR-208b-5p	SLC38A2	solute carrier family 38 member 2
Details	396	72	hsa-miR-208b-5p	DYNAP	dynactin associated protein
Details	397	72	hsa-miR-208b-5p	DCUN1D5	defective in cullin neddylation 1 domain containing 5
Details	398	72	hsa-miR-208b-5p	STS	steroid sulfatase
Details	399	72	hsa-miR-208b-5p	DNALI1	dynein axonemal light intermediate chain 1
Details	400	72	hsa-miR-208b-5p	UBE2D2	ubiquitin conjugating enzyme E2 D2
Details	401	72	hsa-miR-208b-5p	ADCY9	adenylate cyclase 9
Details	402	72	hsa-miR-208b-5p	DCDC1	doublecortin domain containing 1
Details	403	72	hsa-miR-208b-5p	IDH2	isocitrate dehydrogenase (NADP(+)) 2, mitochondrial
Details	404	72	hsa-miR-208b-5p	TXLNB	taxilin beta
Details	405	72	hsa-miR-208b-5p	IRAK3	interleukin 1 receptor associated kinase 3
Details	406	72	hsa-miR-208b-5p	CREB5	cAMP responsive element binding protein 5
Details	407	72	hsa-miR-208b-5p	ASPH	aspartate beta-hydroxylase
Details	408	72	hsa-miR-208b-5p	CCDC141	coiled-coil domain containing 141
Details	409	72	hsa-miR-208b-5p	ZNF480	zinc finger protein 480
Details	410	72	hsa-miR-208b-5p	BLOC1S6	biogenesis of lysosomal organelles complex 1 subunit 6
Details	411	72	hsa-miR-208b-5p	SNX10	sorting nexin 10
Details	412	72	hsa-miR-208b-5p	DNER	delta/notch like EGF repeat containing
Details	413	72	hsa-miR-208b-5p	SLC45A2	solute carrier family 45 member 2
Details	414	71	hsa-miR-208b-5p	XKRX	XK related X-linked
Details	415	71	hsa-miR-208b-5p	SPAG9	sperm associated antigen 9
Details	416	71	hsa-miR-208b-5p	RFX3	regulatory factor X3
Details	417	71	hsa-miR-208b-5p	TMEM181	transmembrane protein 181
Details	418	71	hsa-miR-208b-5p	PRTG	protogenin
Details	419	71	hsa-miR-208b-5p	EFHD2	EF-hand domain family member D2
Details	420	71	hsa-miR-208b-5p	CCDC88A	coiled-coil domain containing 88A
Details	421	71	hsa-miR-208b-5p	AGFG1	ArfGAP with FG repeats 1
Details	422	71	hsa-miR-208b-5p	BCL11A	BCL11A, BAF complex component
Details	423	71	hsa-miR-208b-5p	TM4SF20	transmembrane 4 L six family member 20
Details	424	71	hsa-miR-208b-5p	CACNA1E	calcium voltage-gated channel subunit alpha1 E
Details	425	71	hsa-miR-208b-5p	XPC	XPC complex subunit, DNA damage recognition and repair factor
Details	426	71	hsa-miR-208b-5p	LCOR	ligand dependent nuclear receptor corepressor
Details	427	71	hsa-miR-208b-5p	HSPH1	heat shock protein family H (Hsp110) member 1
Details	428	71	hsa-miR-208b-5p	IL6ST	interleukin 6 signal transducer
Details	429	71	hsa-miR-208b-5p	STAU2	staufen double-stranded RNA binding protein 2
Details	430	71	hsa-miR-208b-5p	PNPLA8	patatin like phospholipase domain containing 8
Details	431	71	hsa-miR-208b-5p	USP31	ubiquitin specific peptidase 31
Details	432	71	hsa-miR-208b-5p	PRSS33	serine protease 33
Details	433	71	hsa-miR-208b-5p	CECR2	CECR2, histone acetyl-lysine reader
Details	434	71	hsa-miR-208b-5p	HEY2	hes related family bHLH transcription factor with YRPW motif 2
Details	435	71	hsa-miR-208b-5p	LATS2	large tumor suppressor kinase 2
Details	436	70	hsa-miR-208b-5p	TMCO1	transmembrane and coiled-coil domains 1
Details	437	70	hsa-miR-208b-5p	PDK1	pyruvate dehydrogenase kinase 1
Details	438	70	hsa-miR-208b-5p	MYO5B	myosin VB
Details	439	70	hsa-miR-208b-5p	PADI1	peptidyl arginine deiminase 1
Details	440	70	hsa-miR-208b-5p	GNG5	G protein subunit gamma 5
Details	441	70	hsa-miR-208b-5p	SYT1	synaptotagmin 1
Details	442	70	hsa-miR-208b-5p	GHR	growth hormone receptor
Details	443	70	hsa-miR-208b-5p	TMEM52B	transmembrane protein 52B
Details	444	70	hsa-miR-208b-5p	KLHL42	kelch like family member 42
Details	445	70	hsa-miR-208b-5p	PAQR3	progestin and adipoQ receptor family member 3
Details	446	70	hsa-miR-208b-5p	RHO	rhodopsin
Details	447	70	hsa-miR-208b-5p	MCUR1	mitochondrial calcium uniporter regulator 1
Details	448	70	hsa-miR-208b-5p	ERAP1	endoplasmic reticulum aminopeptidase 1
Details	449	70	hsa-miR-208b-5p	PSMC2	proteasome 26S subunit, ATPase 2
Details	450	70	hsa-miR-208b-5p	GID4	GID complex subunit 4 homolog
Details	451	70	hsa-miR-208b-5p	BCOR	BCL6 corepressor
Details	452	70	hsa-miR-208b-5p	ZNF189	zinc finger protein 189
Details	453	70	hsa-miR-208b-5p	C18orf63	chromosome 18 open reading frame 63
Details	454	70	hsa-miR-208b-5p	CDH19	cadherin 19
Details	455	70	hsa-miR-208b-5p	DUOX2	dual oxidase 2
Details	456	70	hsa-miR-208b-5p	CEACAM6	carcinoembryonic antigen related cell adhesion molecule 6
Details	457	69	hsa-miR-208b-5p	PRR15	proline rich 15
Details	458	69	hsa-miR-208b-5p	EVX1	even-skipped homeobox 1
Details	459	69	hsa-miR-208b-5p	DCTN6	dynactin subunit 6
Details	460	69	hsa-miR-208b-5p	HAPLN1	hyaluronan and proteoglycan link protein 1
Details	461	69	hsa-miR-208b-5p	AMACR	alpha-methylacyl-CoA racemase
Details	462	69	hsa-miR-208b-5p	SBSPON	somatomedin B and thrombospondin type 1 domain containing
Details	463	69	hsa-miR-208b-5p	TLDC2	TBC/LysM-associated domain containing 2
Details	464	69	hsa-miR-208b-5p	MAX	MYC associated factor X
Details	465	69	hsa-miR-208b-5p	CPLANE1	ciliogenesis and planar polarity effector 1
Details	466	69	hsa-miR-208b-5p	POU2F1	POU class 2 homeobox 1
Details	467	69	hsa-miR-208b-5p	USP8	ubiquitin specific peptidase 8
Details	468	69	hsa-miR-208b-5p	IYD	iodotyrosine deiodinase
Details	469	69	hsa-miR-208b-5p	CCDC25	coiled-coil domain containing 25
Details	470	69	hsa-miR-208b-5p	NSMCE3	NSE3 homolog, SMC5-SMC6 complex component
Details	471	69	hsa-miR-208b-5p	MCTP1	multiple C2 and transmembrane domain containing 1
Details	472	69	hsa-miR-208b-5p	ZNF134	zinc finger protein 134
Details	473	69	hsa-miR-208b-5p	CNTNAP2	contactin associated protein like 2
Details	474	69	hsa-miR-208b-5p	PRDM6	PR/SET domain 6
Details	475	69	hsa-miR-208b-5p	TBL1X	transducin beta like 1 X-linked
Details	476	69	hsa-miR-208b-5p	TMEM104	transmembrane protein 104
Details	477	69	hsa-miR-208b-5p	FLT4	fms related tyrosine kinase 4
Details	478	68	hsa-miR-208b-5p	CNTN1	contactin 1
Details	479	68	hsa-miR-208b-5p	C9orf72	chromosome 9 open reading frame 72
Details	480	68	hsa-miR-208b-5p	DNAJC27	DnaJ heat shock protein family (Hsp40) member C27
Details	481	68	hsa-miR-208b-5p	NUP54	nucleoporin 54
Details	482	68	hsa-miR-208b-5p	RAB3C	RAB3C, member RAS oncogene family
Details	483	68	hsa-miR-208b-5p	UNC5D	unc-5 netrin receptor D
Details	484	68	hsa-miR-208b-5p	PM20D2	peptidase M20 domain containing 2
Details	485	68	hsa-miR-208b-5p	PATZ1	POZ/BTB and AT hook containing zinc finger 1
Details	486	68	hsa-miR-208b-5p	SPATA18	spermatogenesis associated 18
Details	487	68	hsa-miR-208b-5p	KDM5B	lysine demethylase 5B
Details	488	68	hsa-miR-208b-5p	SFPQ	splicing factor proline and glutamine rich
Details	489	68	hsa-miR-208b-5p	ARL1	ADP ribosylation factor like GTPase 1
Details	490	68	hsa-miR-208b-5p	MAP3K7	mitogen-activated protein kinase kinase kinase 7
Details	491	68	hsa-miR-208b-5p	HSDL1	hydroxysteroid dehydrogenase like 1
Details	492	68	hsa-miR-208b-5p	NAP1L1	nucleosome assembly protein 1 like 1
Details	493	68	hsa-miR-208b-5p	VPS26C	VPS26 endosomal protein sorting factor C
Details	494	67	hsa-miR-208b-5p	HMGCS1	3-hydroxy-3-methylglutaryl-CoA synthase 1
Details	495	67	hsa-miR-208b-5p	PPP1R3D	protein phosphatase 1 regulatory subunit 3D
Details	496	67	hsa-miR-208b-5p	KLHDC10	kelch domain containing 10
Details	497	67	hsa-miR-208b-5p	E2F7	E2F transcription factor 7
Details	498	67	hsa-miR-208b-5p	ZCCHC10	zinc finger CCHC-type containing 10
Details	499	67	hsa-miR-208b-5p	SIM1	SIM bHLH transcription factor 1
Details	500	67	hsa-miR-208b-5p	ATG10	autophagy related 10
Details	501	67	hsa-miR-208b-5p	CALHM5	calcium homeostasis modulator family member 5
Details	502	67	hsa-miR-208b-5p	SREK1	splicing regulatory glutamic acid and lysine rich protein 1
Details	503	67	hsa-miR-208b-5p	PIP4K2B	phosphatidylinositol-5-phosphate 4-kinase type 2 beta
Details	504	67	hsa-miR-208b-5p	SLC25A19	solute carrier family 25 member 19
Details	505	66	hsa-miR-208b-5p	HEATR5A	HEAT repeat containing 5A
Details	506	66	hsa-miR-208b-5p	STXBP5	syntaxin binding protein 5
Details	507	66	hsa-miR-208b-5p	EMCN	endomucin
Details	508	66	hsa-miR-208b-5p	KCNT2	potassium sodium-activated channel subfamily T member 2
Details	509	66	hsa-miR-208b-5p	CLASP2	cytoplasmic linker associated protein 2
Details	510	66	hsa-miR-208b-5p	PCDH19	protocadherin 19
Details	511	66	hsa-miR-208b-5p	ELOC	elongin C
Details	512	66	hsa-miR-208b-5p	TNFAIP8	TNF alpha induced protein 8
Details	513	66	hsa-miR-208b-5p	ZNF793	zinc finger protein 793
Details	514	66	hsa-miR-208b-5p	MED13L	mediator complex subunit 13 like
Details	515	66	hsa-miR-208b-5p	SPIB	Spi-B transcription factor
Details	516	66	hsa-miR-208b-5p	CCNE1	cyclin E1
Details	517	66	hsa-miR-208b-5p	TM9SF3	transmembrane 9 superfamily member 3
Details	518	66	hsa-miR-208b-5p	CCR9	C-C motif chemokine receptor 9
Details	519	66	hsa-miR-208b-5p	HNRNPLL	heterogeneous nuclear ribonucleoprotein L like
Details	520	66	hsa-miR-208b-5p	ZNF708	zinc finger protein 708
Details	521	66	hsa-miR-208b-5p	SELENOI	selenoprotein I
Details	522	66	hsa-miR-208b-5p	RYR3	ryanodine receptor 3
Details	523	66	hsa-miR-208b-5p	OPRM1	opioid receptor mu 1
Details	524	66	hsa-miR-208b-5p	CNGA1	cyclic nucleotide gated channel alpha 1
Details	525	66	hsa-miR-208b-5p	CBX3	chromobox 3
Details	526	66	hsa-miR-208b-5p	MST1L	macrophage stimulating 1 like
Details	527	66	hsa-miR-208b-5p	APIP	APAF1 interacting protein
Details	528	66	hsa-miR-208b-5p	OGN	osteoglycin
Details	529	66	hsa-miR-208b-5p	TBCEL	tubulin folding cofactor E like
Details	530	65	hsa-miR-208b-5p	NOM1	nucleolar protein with MIF4G domain 1
Details	531	65	hsa-miR-208b-5p	HYDIN	HYDIN, axonemal central pair apparatus protein
Details	532	65	hsa-miR-208b-5p	KAT14	lysine acetyltransferase 14
Details	533	65	hsa-miR-208b-5p	HMGCR	3-hydroxy-3-methylglutaryl-CoA reductase
Details	534	65	hsa-miR-208b-5p	MYO5C	myosin VC
Details	535	65	hsa-miR-208b-5p	GUCY1A2	guanylate cyclase 1 soluble subunit alpha 2
Details	536	65	hsa-miR-208b-5p	PHC3	polyhomeotic homolog 3
Details	537	65	hsa-miR-208b-5p	GGA2	golgi associated, gamma adaptin ear containing, ARF binding protein 2
Details	538	65	hsa-miR-208b-5p	DEFB118	defensin beta 118
Details	539	65	hsa-miR-208b-5p	ANP32B	acidic nuclear phosphoprotein 32 family member B
Details	540	65	hsa-miR-208b-5p	FLVCR1	feline leukemia virus subgroup C cellular receptor 1
Details	541	65	hsa-miR-208b-5p	APH1B	aph-1 homolog B, gamma-secretase subunit
Details	542	65	hsa-miR-208b-5p	OLFM4	olfactomedin 4
Details	543	65	hsa-miR-208b-5p	ADAMTS3	ADAM metallopeptidase with thrombospondin type 1 motif 3
Details	544	64	hsa-miR-208b-5p	NT5C3A	5'-nucleotidase, cytosolic IIIA
Details	545	64	hsa-miR-208b-5p	ZNF721	zinc finger protein 721
Details	546	64	hsa-miR-208b-5p	LEPROTL1	leptin receptor overlapping transcript like 1
Details	547	64	hsa-miR-208b-5p	ZFY	zinc finger protein Y-linked
Details	548	64	hsa-miR-208b-5p	CREBRF	CREB3 regulatory factor
Details	549	64	hsa-miR-208b-5p	ZNF827	zinc finger protein 827
Details	550	64	hsa-miR-208b-5p	DAZ3	deleted in azoospermia 3
Details	551	64	hsa-miR-208b-5p	KRAS	KRAS proto-oncogene, GTPase
Details	552	64	hsa-miR-208b-5p	FERMT2	fermitin family member 2
Details	553	64	hsa-miR-208b-5p	MMACHC	metabolism of cobalamin associated C
Details	554	64	hsa-miR-208b-5p	CCDC198	coiled-coil domain containing 198
Details	555	64	hsa-miR-208b-5p	RNF34	ring finger protein 34
Details	556	64	hsa-miR-208b-5p	CRNKL1	crooked neck pre-mRNA splicing factor 1
Details	557	64	hsa-miR-208b-5p	LOC389602	uncharacterized LOC389602
Details	558	64	hsa-miR-208b-5p	ANKRD12	ankyrin repeat domain 12
Details	559	64	hsa-miR-208b-5p	CPT2	carnitine palmitoyltransferase 2
Details	560	64	hsa-miR-208b-5p	BCAT1	branched chain amino acid transaminase 1
Details	561	64	hsa-miR-208b-5p	PTGER3	prostaglandin E receptor 3
Details	562	64	hsa-miR-208b-5p	PLCL1	phospholipase C like 1 (inactive)
Details	563	64	hsa-miR-208b-5p	MAPKAPK5	mitogen-activated protein kinase-activated protein kinase 5
Details	564	64	hsa-miR-208b-5p	ERCC4	ERCC excision repair 4, endonuclease catalytic subunit
Details	565	64	hsa-miR-208b-5p	RALBP1	ralA binding protein 1
Details	566	64	hsa-miR-208b-5p	CDKL2	cyclin dependent kinase like 2
Details	567	64	hsa-miR-208b-5p	NOC3L	NOC3 like DNA replication regulator
Details	568	64	hsa-miR-208b-5p	SLC35E4	solute carrier family 35 member E4
Details	569	64	hsa-miR-208b-5p	ALCAM	activated leukocyte cell adhesion molecule
Details	570	64	hsa-miR-208b-5p	C16orf45	chromosome 16 open reading frame 45
Details	571	64	hsa-miR-208b-5p	ATXN3	ataxin 3
Details	572	64	hsa-miR-208b-5p	TRIM23	tripartite motif containing 23
Details	573	63	hsa-miR-208b-5p	JPT2	Jupiter microtubule associated homolog 2
Details	574	63	hsa-miR-208b-5p	KLRC4	killer cell lectin like receptor C4
Details	575	63	hsa-miR-208b-5p	TTC26	tetratricopeptide repeat domain 26
Details	576	63	hsa-miR-208b-5p	ACTR3B	ARP3 actin related protein 3 homolog B
Details	577	63	hsa-miR-208b-5p	CSMD1	CUB and Sushi multiple domains 1
Details	578	63	hsa-miR-208b-5p	KIN	Kin17 DNA and RNA binding protein
Details	579	63	hsa-miR-208b-5p	CIR1	corepressor interacting with RBPJ, 1
Details	580	63	hsa-miR-208b-5p	GPATCH8	G-patch domain containing 8
Details	581	63	hsa-miR-208b-5p	CCDC113	coiled-coil domain containing 113
Details	582	63	hsa-miR-208b-5p	MCPH1	microcephalin 1
Details	583	63	hsa-miR-208b-5p	PKP1	plakophilin 1
Details	584	63	hsa-miR-208b-5p	PDE12	phosphodiesterase 12
Details	585	63	hsa-miR-208b-5p	RBFOX1	RNA binding fox-1 homolog 1
Details	586	63	hsa-miR-208b-5p	CCDC90B	coiled-coil domain containing 90B
Details	587	63	hsa-miR-208b-5p	EEF1AKMT2	EEF1A lysine methyltransferase 2
Details	588	63	hsa-miR-208b-5p	ONECUT1	one cut homeobox 1
Details	589	63	hsa-miR-208b-5p	WDR93	WD repeat domain 93
Details	590	63	hsa-miR-208b-5p	PTEN	phosphatase and tensin homolog
Details	591	63	hsa-miR-208b-5p	GRM5	glutamate metabotropic receptor 5
Details	592	63	hsa-miR-208b-5p	EEF1A1	eukaryotic translation elongation factor 1 alpha 1
Details	593	63	hsa-miR-208b-5p	ZNF236	zinc finger protein 236
Details	594	63	hsa-miR-208b-5p	SEL1L	SEL1L, ERAD E3 ligase adaptor subunit
Details	595	63	hsa-miR-208b-5p	SFXN1	sideroflexin 1
Details	596	63	hsa-miR-208b-5p	KIF21A	kinesin family member 21A
Details	597	63	hsa-miR-208b-5p	ZNF605	zinc finger protein 605
Details	598	63	hsa-miR-208b-5p	ZC3H12C	zinc finger CCCH-type containing 12C
Details	599	63	hsa-miR-208b-5p	FAM84B	family with sequence similarity 84 member B
Details	600	63	hsa-miR-208b-5p	IGSF5	immunoglobulin superfamily member 5
Details	601	63	hsa-miR-208b-5p	E2F3	E2F transcription factor 3
Details	602	62	hsa-miR-208b-5p	CDK6	cyclin dependent kinase 6
Details	603	62	hsa-miR-208b-5p	MAN1A1	mannosidase alpha class 1A member 1
Details	604	62	hsa-miR-208b-5p	AP1S2	adaptor related protein complex 1 subunit sigma 2
Details	605	62	hsa-miR-208b-5p	SGCD	sarcoglycan delta
Details	606	62	hsa-miR-208b-5p	RWDD2B	RWD domain containing 2B
Details	607	62	hsa-miR-208b-5p	MED1	mediator complex subunit 1
Details	608	62	hsa-miR-208b-5p	DMD	dystrophin
Details	609	62	hsa-miR-208b-5p	LCP1	lymphocyte cytosolic protein 1
Details	610	62	hsa-miR-208b-5p	NEB	nebulin
Details	611	62	hsa-miR-208b-5p	HS2ST1	heparan sulfate 2-O-sulfotransferase 1
Details	612	62	hsa-miR-208b-5p	HJV	hemojuvelin BMP co-receptor
Details	613	62	hsa-miR-208b-5p	RGS18	regulator of G protein signaling 18
Details	614	62	hsa-miR-208b-5p	PPP2R1B	protein phosphatase 2 scaffold subunit Abeta
Details	615	62	hsa-miR-208b-5p	RAB21	RAB21, member RAS oncogene family
Details	616	62	hsa-miR-208b-5p	HES1	hes family bHLH transcription factor 1
Details	617	62	hsa-miR-208b-5p	METTL15	methyltransferase like 15
Details	618	62	hsa-miR-208b-5p	PPM1B	protein phosphatase, Mg2+/Mn2+ dependent 1B
Details	619	62	hsa-miR-208b-5p	TMEM263	transmembrane protein 263
Details	620	62	hsa-miR-208b-5p	CDYL2	chromodomain Y like 2
Details	621	62	hsa-miR-208b-5p	KIAA1958	KIAA1958
Details	622	62	hsa-miR-208b-5p	SPRED1	sprouty related EVH1 domain containing 1
Details	623	62	hsa-miR-208b-5p	LPIN3	lipin 3
Details	624	62	hsa-miR-208b-5p	ZNF99	zinc finger protein 99
Details	625	61	hsa-miR-208b-5p	PJA1	praja ring finger ubiquitin ligase 1
Details	626	61	hsa-miR-208b-5p	LXN	latexin
Details	627	61	hsa-miR-208b-5p	PAPSS2	3'-phosphoadenosine 5'-phosphosulfate synthase 2
Details	628	61	hsa-miR-208b-5p	ZNF484	zinc finger protein 484
Details	629	61	hsa-miR-208b-5p	LGSN	lengsin, lens protein with glutamine synthetase domain
Details	630	61	hsa-miR-208b-5p	FAM168A	family with sequence similarity 168 member A
Details	631	61	hsa-miR-208b-5p	CARD14	caspase recruitment domain family member 14
Details	632	61	hsa-miR-208b-5p	WWC3	WWC family member 3
Details	633	61	hsa-miR-208b-5p	CEP135	centrosomal protein 135
Details	634	61	hsa-miR-208b-5p	SH3RF1	SH3 domain containing ring finger 1
Details	635	61	hsa-miR-208b-5p	PRUNE2	prune homolog 2 with BCH domain
Details	636	61	hsa-miR-208b-5p	MLANA	melan-A
Details	637	61	hsa-miR-208b-5p	ABI2	abl interactor 2
Details	638	61	hsa-miR-208b-5p	FOXN3	forkhead box N3
Details	639	61	hsa-miR-208b-5p	RAI2	retinoic acid induced 2
Details	640	61	hsa-miR-208b-5p	SUN2	Sad1 and UNC84 domain containing 2
Details	641	61	hsa-miR-208b-5p	FAM92A	family with sequence similarity 92 member A
Details	642	61	hsa-miR-208b-5p	PCDH20	protocadherin 20
Details	643	61	hsa-miR-208b-5p	GTF3C4	general transcription factor IIIC subunit 4
Details	644	61	hsa-miR-208b-5p	SLC35D2	solute carrier family 35 member D2
Details	645	61	hsa-miR-208b-5p	NXPH1	neurexophilin 1
Details	646	61	hsa-miR-208b-5p	CDK10	cyclin dependent kinase 10
Details	647	61	hsa-miR-208b-5p	C5orf24	chromosome 5 open reading frame 24
Details	648	61	hsa-miR-208b-5p	SFRP1	secreted frizzled related protein 1
Details	649	61	hsa-miR-208b-5p	RNF13	ring finger protein 13
Details	650	61	hsa-miR-208b-5p	SLC6A11	solute carrier family 6 member 11
Details	651	61	hsa-miR-208b-5p	RBPJ	recombination signal binding protein for immunoglobulin kappa J region
Details	652	61	hsa-miR-208b-5p	TOX2	TOX high mobility group box family member 2
Details	653	61	hsa-miR-208b-5p	FUNDC2	FUN14 domain containing 2
Details	654	61	hsa-miR-208b-5p	REPS2	RALBP1 associated Eps domain containing 2
Details	655	61	hsa-miR-208b-5p	ARHGEF38	Rho guanine nucleotide exchange factor 38
Details	656	61	hsa-miR-208b-5p	CR1	complement C3b/C4b receptor 1 (Knops blood group)
Details	657	61	hsa-miR-208b-5p	BICD2	BICD cargo adaptor 2
Details	658	60	hsa-miR-208b-5p	GSE1	Gse1 coiled-coil protein
Details	659	60	hsa-miR-208b-5p	CAMK4	calcium/calmodulin dependent protein kinase IV
Details	660	60	hsa-miR-208b-5p	ANKRD29	ankyrin repeat domain 29
Details	661	60	hsa-miR-208b-5p	XYLB	xylulokinase
Details	662	60	hsa-miR-208b-5p	LGALS8	galectin 8
Details	663	60	hsa-miR-208b-5p	SHCBP1	SHC binding and spindle associated 1
Details	664	60	hsa-miR-208b-5p	GFI1	growth factor independent 1 transcriptional repressor
Details	665	60	hsa-miR-208b-5p	SRSF6	serine and arginine rich splicing factor 6
Details	666	60	hsa-miR-208b-5p	RFX7	regulatory factor X7
Details	667	60	hsa-miR-208b-5p	ASIC2	acid sensing ion channel subunit 2
Details	668	60	hsa-miR-208b-5p	DIRAS2	DIRAS family GTPase 2
Details	669	60	hsa-miR-208b-5p	NPR3	natriuretic peptide receptor 3
Details	670	60	hsa-miR-208b-5p	ARL6IP6	ADP ribosylation factor like GTPase 6 interacting protein 6
Details	671	60	hsa-miR-208b-5p	TCEAL6	transcription elongation factor A like 6
Details	672	60	hsa-miR-208b-5p	AFAP1L1	actin filament associated protein 1 like 1
Details	673	60	hsa-miR-208b-5p	UTP25	UTP25, small subunit processor component
Details	674	60	hsa-miR-208b-5p	GLIPR1L2	GLIPR1 like 2
Details	675	60	hsa-miR-208b-5p	IQSEC2	IQ motif and Sec7 domain 2
Details	676	60	hsa-miR-208b-5p	CAST	calpastatin
Details	677	60	hsa-miR-208b-5p	ATP8A1	ATPase phospholipid transporting 8A1
Details	678	60	hsa-miR-208b-5p	MAN2A1	mannosidase alpha class 2A member 1
Details	679	60	hsa-miR-208b-5p	STXBP5L	syntaxin binding protein 5 like
Details	680	60	hsa-miR-208b-5p	MIER3	MIER family member 3
Details	681	60	hsa-miR-208b-5p	CCDC115	coiled-coil domain containing 115
Details	682	60	hsa-miR-208b-5p	EXOC6B	exocyst complex component 6B
Details	683	60	hsa-miR-208b-5p	UBXN7	UBX domain protein 7
Details	684	60	hsa-miR-208b-5p	CTNND1	catenin delta 1
Details	685	59	hsa-miR-208b-5p	GLRA2	glycine receptor alpha 2
Details	686	59	hsa-miR-208b-5p	IRF2	interferon regulatory factor 2
Details	687	59	hsa-miR-208b-5p	HTR2C	5-hydroxytryptamine receptor 2C
Details	688	59	hsa-miR-208b-5p	METTL8	methyltransferase like 8
Details	689	59	hsa-miR-208b-5p	CYP2U1	cytochrome P450 family 2 subfamily U member 1
Details	690	59	hsa-miR-208b-5p	CEP170	centrosomal protein 170
Details	691	59	hsa-miR-208b-5p	SLC24A1	solute carrier family 24 member 1
Details	692	59	hsa-miR-208b-5p	ASH1L	ASH1 like histone lysine methyltransferase
Details	693	59	hsa-miR-208b-5p	PABPC4L	poly(A) binding protein cytoplasmic 4 like
Details	694	59	hsa-miR-208b-5p	GCNT4	glucosaminyl (N-acetyl) transferase 4
Details	695	59	hsa-miR-208b-5p	PTPRD	protein tyrosine phosphatase, receptor type D
Details	696	59	hsa-miR-208b-5p	USP15	ubiquitin specific peptidase 15
Details	697	59	hsa-miR-208b-5p	ISCA2	iron-sulfur cluster assembly 2
Details	698	59	hsa-miR-208b-5p	SLC25A31	solute carrier family 25 member 31
Details	699	59	hsa-miR-208b-5p	PCDH17	protocadherin 17
Details	700	59	hsa-miR-208b-5p	SLC12A2	solute carrier family 12 member 2
Details	701	59	hsa-miR-208b-5p	CYTH3	cytohesin 3
Details	702	59	hsa-miR-208b-5p	GDAP1	ganglioside induced differentiation associated protein 1
Details	703	59	hsa-miR-208b-5p	CNR1	cannabinoid receptor 1
Details	704	59	hsa-miR-208b-5p	GPBP1	GC-rich promoter binding protein 1
Details	705	59	hsa-miR-208b-5p	ZDHHC15	zinc finger DHHC-type containing 15
Details	706	59	hsa-miR-208b-5p	PER3	period circadian regulator 3
Details	707	59	hsa-miR-208b-5p	EXOC6	exocyst complex component 6
Details	708	58	hsa-miR-208b-5p	NRXN3	neurexin 3
Details	709	58	hsa-miR-208b-5p	PIEZO2	piezo type mechanosensitive ion channel component 2
Details	710	58	hsa-miR-208b-5p	PKHD1L1	PKHD1 like 1
Details	711	58	hsa-miR-208b-5p	CDH6	cadherin 6
Details	712	58	hsa-miR-208b-5p	LSM14B	LSM family member 14B
Details	713	58	hsa-miR-208b-5p	SGIP1	SH3 domain GRB2 like endophilin interacting protein 1
Details	714	58	hsa-miR-208b-5p	CCNG1	cyclin G1
Details	715	58	hsa-miR-208b-5p	SKIDA1	SKI/DACH domain containing 1
Details	716	58	hsa-miR-208b-5p	SLC26A4	solute carrier family 26 member 4
Details	717	58	hsa-miR-208b-5p	CIAO1	cytosolic iron-sulfur assembly component 1
Details	718	58	hsa-miR-208b-5p	FMO2	flavin containing monooxygenase 2
Details	719	58	hsa-miR-208b-5p	TGIF1	TGFB induced factor homeobox 1
Details	720	58	hsa-miR-208b-5p	ANKRD10	ankyrin repeat domain 10
Details	721	58	hsa-miR-208b-5p	ARRDC3	arrestin domain containing 3
Details	722	58	hsa-miR-208b-5p	MRO	maestro
Details	723	57	hsa-miR-208b-5p	SLC39A14	solute carrier family 39 member 14
Details	724	57	hsa-miR-208b-5p	RBMS1	RNA binding motif single stranded interacting protein 1
Details	725	57	hsa-miR-208b-5p	TMED5	transmembrane p24 trafficking protein 5
Details	726	57	hsa-miR-208b-5p	FKTN	fukutin
Details	727	57	hsa-miR-208b-5p	RAP1A	RAP1A, member of RAS oncogene family
Details	728	57	hsa-miR-208b-5p	FUT4	fucosyltransferase 4
Details	729	57	hsa-miR-208b-5p	CD2	CD2 molecule
Details	730	57	hsa-miR-208b-5p	TMEM26	transmembrane protein 26
Details	731	57	hsa-miR-208b-5p	C1orf53	chromosome 1 open reading frame 53
Details	732	57	hsa-miR-208b-5p	TBC1D5	TBC1 domain family member 5
Details	733	57	hsa-miR-208b-5p	DELE1	DAP3 binding cell death enhancer 1
Details	734	57	hsa-miR-208b-5p	PCDH11X	protocadherin 11 X-linked
Details	735	57	hsa-miR-208b-5p	PYGO1	pygopus family PHD finger 1
Details	736	57	hsa-miR-208b-5p	RASA2	RAS p21 protein activator 2
Details	737	57	hsa-miR-208b-5p	LTK	leukocyte receptor tyrosine kinase
Details	738	57	hsa-miR-208b-5p	TRIP11	thyroid hormone receptor interactor 11
Details	739	57	hsa-miR-208b-5p	CSAD	cysteine sulfinic acid decarboxylase
Details	740	57	hsa-miR-208b-5p	USP44	ubiquitin specific peptidase 44
Details	741	57	hsa-miR-208b-5p	OLR1	oxidized low density lipoprotein receptor 1
Details	742	57	hsa-miR-208b-5p	WFIKKN2	WAP, follistatin/kazal, immunoglobulin, kunitz and netrin domain containing 2
Details	743	57	hsa-miR-208b-5p	ZNF227	zinc finger protein 227
Details	744	57	hsa-miR-208b-5p	STRN	striatin
Details	745	57	hsa-miR-208b-5p	TMOD3	tropomodulin 3
Details	746	57	hsa-miR-208b-5p	PCNX1	pecanex 1
Details	747	57	hsa-miR-208b-5p	ABLIM1	actin binding LIM protein 1
Details	748	57	hsa-miR-208b-5p	FOXO4	forkhead box O4
Details	749	57	hsa-miR-208b-5p	GAB1	GRB2 associated binding protein 1
Details	750	57	hsa-miR-208b-5p	ITPRID2	ITPR interacting domain containing 2
Details	751	57	hsa-miR-208b-5p	M6PR	mannose-6-phosphate receptor, cation dependent
Details	752	56	hsa-miR-208b-5p	CD5	CD5 molecule
Details	753	56	hsa-miR-208b-5p	TCF4	transcription factor 4
Details	754	56	hsa-miR-208b-5p	ZFP82	ZFP82 zinc finger protein
Details	755	56	hsa-miR-208b-5p	MYH10	myosin heavy chain 10
Details	756	56	hsa-miR-208b-5p	APBA3	amyloid beta precursor protein binding family A member 3
Details	757	56	hsa-miR-208b-5p	CACHD1	cache domain containing 1
Details	758	56	hsa-miR-208b-5p	CAMK1G	calcium/calmodulin dependent protein kinase IG
Details	759	56	hsa-miR-208b-5p	WDR45	WD repeat domain 45
Details	760	56	hsa-miR-208b-5p	ADAM17	ADAM metallopeptidase domain 17
Details	761	56	hsa-miR-208b-5p	CPXM1	carboxypeptidase X, M14 family member 1
Details	762	56	hsa-miR-208b-5p	FOXK1	forkhead box K1
Details	763	56	hsa-miR-208b-5p	MYOCD	myocardin
Details	764	56	hsa-miR-208b-5p	DLGAP1	DLG associated protein 1
Details	765	56	hsa-miR-208b-5p	HRASLS5	HRAS like suppressor family member 5
Details	766	56	hsa-miR-208b-5p	SH2D1A	SH2 domain containing 1A
Details	767	56	hsa-miR-208b-5p	THAP6	THAP domain containing 6
Details	768	56	hsa-miR-208b-5p	SH3TC2	SH3 domain and tetratricopeptide repeats 2
Details	769	56	hsa-miR-208b-5p	PGR	progesterone receptor
Details	770	56	hsa-miR-208b-5p	ST7	suppression of tumorigenicity 7
Details	771	56	hsa-miR-208b-5p	SMIM5	small integral membrane protein 5
Details	772	56	hsa-miR-208b-5p	FBXO32	F-box protein 32
Details	773	56	hsa-miR-208b-5p	SIX3	SIX homeobox 3
Details	774	56	hsa-miR-208b-5p	DSEL	dermatan sulfate epimerase like
Details	775	56	hsa-miR-208b-5p	PAX6	paired box 6
Details	776	56	hsa-miR-208b-5p	JKAMP	JNK1/MAPK8 associated membrane protein
Details	777	56	hsa-miR-208b-5p	DIO1	iodothyronine deiodinase 1
Details	778	56	hsa-miR-208b-5p	GNAQ	G protein subunit alpha q
Details	779	56	hsa-miR-208b-5p	ODAM	odontogenic, ameloblast associated
Details	780	56	hsa-miR-208b-5p	TRIM38	tripartite motif containing 38
Details	781	56	hsa-miR-208b-5p	PPP4R4	protein phosphatase 4 regulatory subunit 4
Details	782	56	hsa-miR-208b-5p	MAP2K4	mitogen-activated protein kinase kinase 4
Details	783	56	hsa-miR-208b-5p	LSM11	LSM11, U7 small nuclear RNA associated
Details	784	56	hsa-miR-208b-5p	SRSF10	serine and arginine rich splicing factor 10
Details	785	56	hsa-miR-208b-5p	NR6A1	nuclear receptor subfamily 6 group A member 1
Details	786	55	hsa-miR-208b-5p	SLC40A1	solute carrier family 40 member 1
Details	787	55	hsa-miR-208b-5p	MAPK1	mitogen-activated protein kinase 1
Details	788	55	hsa-miR-208b-5p	ZFP3	ZFP3 zinc finger protein
Details	789	55	hsa-miR-208b-5p	FAM114A2	family with sequence similarity 114 member A2
Details	790	55	hsa-miR-208b-5p	FAM168B	family with sequence similarity 168 member B
Details	791	55	hsa-miR-208b-5p	HSDL2	hydroxysteroid dehydrogenase like 2
Details	792	55	hsa-miR-208b-5p	FRMD4B	FERM domain containing 4B
Details	793	55	hsa-miR-208b-5p	WDR33	WD repeat domain 33
Details	794	55	hsa-miR-208b-5p	MTTP	microsomal triglyceride transfer protein
Details	795	55	hsa-miR-208b-5p	CTTNBP2NL	CTTNBP2 N-terminal like
Details	796	55	hsa-miR-208b-5p	RPE65	RPE65, retinoid isomerohydrolase
Details	797	55	hsa-miR-208b-5p	G6PC	glucose-6-phosphatase catalytic subunit
Details	798	55	hsa-miR-208b-5p	ETS2	ETS proto-oncogene 2, transcription factor
Details	799	55	hsa-miR-208b-5p	PIGH	phosphatidylinositol glycan anchor biosynthesis class H
Details	800	55	hsa-miR-208b-5p	MRE11	MRE11 homolog, double strand break repair nuclease
Details	801	55	hsa-miR-208b-5p	CSGALNACT1	chondroitin sulfate N-acetylgalactosaminyltransferase 1
Details	802	55	hsa-miR-208b-5p	2001-01-01	GEN1, Holliday junction 5' flap endonuclease
Details	803	55	hsa-miR-208b-5p	FGL2	fibrinogen like 2
Details	804	55	hsa-miR-208b-5p	ZC4H2	zinc finger C4H2-type containing
Details	805	55	hsa-miR-208b-5p	NKAP	NFKB activating protein
Details	806	55	hsa-miR-208b-5p	HTR1F	5-hydroxytryptamine receptor 1F
Details	807	55	hsa-miR-208b-5p	TEX12	testis expressed 12
Details	808	55	hsa-miR-208b-5p	IL17RD	interleukin 17 receptor D
Details	809	55	hsa-miR-208b-5p	ADAMTS6	ADAM metallopeptidase with thrombospondin type 1 motif 6
Details	810	55	hsa-miR-208b-5p	ICA1L	islet cell autoantigen 1 like
Details	811	55	hsa-miR-208b-5p	TMTC2	transmembrane and tetratricopeptide repeat containing 2
Details	812	55	hsa-miR-208b-5p	GOLIM4	golgi integral membrane protein 4
Details	813	55	hsa-miR-208b-5p	KCTD7	potassium channel tetramerization domain containing 7
Details	814	54	hsa-miR-208b-5p	RRP15	ribosomal RNA processing 15 homolog
Details	815	54	hsa-miR-208b-5p	CTNS	cystinosin, lysosomal cystine transporter
Details	816	54	hsa-miR-208b-5p	ABCD2	ATP binding cassette subfamily D member 2
Details	817	54	hsa-miR-208b-5p	TGFBR3	transforming growth factor beta receptor 3
Details	818	54	hsa-miR-208b-5p	CREB1	cAMP responsive element binding protein 1
Details	819	54	hsa-miR-208b-5p	MAPRE2	microtubule associated protein RP/EB family member 2
Details	820	54	hsa-miR-208b-5p	MKLN1	muskelin 1
Details	821	54	hsa-miR-208b-5p	BRIP1	BRCA1 interacting protein C-terminal helicase 1
Details	822	54	hsa-miR-208b-5p	ARHGAP17	Rho GTPase activating protein 17
Details	823	54	hsa-miR-208b-5p	DNMT3A	DNA methyltransferase 3 alpha
Details	824	54	hsa-miR-208b-5p	FBXO40	F-box protein 40
Details	825	54	hsa-miR-208b-5p	ABHD17B	abhydrolase domain containing 17B
Details	826	54	hsa-miR-208b-5p	LUC7L3	LUC7 like 3 pre-mRNA splicing factor
Details	827	54	hsa-miR-208b-5p	EHD1	EH domain containing 1
Details	828	54	hsa-miR-208b-5p	RAPGEF2	Rap guanine nucleotide exchange factor 2
Details	829	54	hsa-miR-208b-5p	ZMAT3	zinc finger matrin-type 3
Details	830	54	hsa-miR-208b-5p	PRLR	prolactin receptor
Details	831	54	hsa-miR-208b-5p	CAPN14	calpain 14
Details	832	54	hsa-miR-208b-5p	GDF10	growth differentiation factor 10
Details	833	54	hsa-miR-208b-5p	SRRM1	serine and arginine repetitive matrix 1
Details	834	54	hsa-miR-208b-5p	RAB22A	RAB22A, member RAS oncogene family
Details	835	54	hsa-miR-208b-5p	ZNF398	zinc finger protein 398
Details	836	53	hsa-miR-208b-5p	TRPM3	transient receptor potential cation channel subfamily M member 3
Details	837	53	hsa-miR-208b-5p	EXOC4	exocyst complex component 4
Details	838	53	hsa-miR-208b-5p	NAT8	N-acetyltransferase 8 (putative)
Details	839	53	hsa-miR-208b-5p	ITPR2	inositol 1,4,5-trisphosphate receptor type 2
Details	840	53	hsa-miR-208b-5p	PRPF40A	pre-mRNA processing factor 40 homolog A
Details	841	53	hsa-miR-208b-5p	POU2F2	POU class 2 homeobox 2
Details	842	53	hsa-miR-208b-5p	SLC17A8	solute carrier family 17 member 8
Details	843	53	hsa-miR-208b-5p	DLG1	discs large MAGUK scaffold protein 1
Details	844	53	hsa-miR-208b-5p	YPEL2	yippee like 2
Details	845	53	hsa-miR-208b-5p	GOLGA6L10	golgin A6 family-like 10
Details	846	53	hsa-miR-208b-5p	GOLGA6L4	golgin A6 family-like 4
Details	847	53	hsa-miR-208b-5p	GOLGA6L9	golgin A6 family-like 9
Details	848	53	hsa-miR-208b-5p	TFCP2L1	transcription factor CP2 like 1
Details	849	53	hsa-miR-208b-5p	ZC3H12B	zinc finger CCCH-type containing 12B
Details	850	53	hsa-miR-208b-5p	LRRN1	leucine rich repeat neuronal 1
Details	851	53	hsa-miR-208b-5p	FAM83B	family with sequence similarity 83 member B
Details	852	53	hsa-miR-208b-5p	RECQL5	RecQ like helicase 5
Details	853	53	hsa-miR-208b-5p	SETX	senataxin
Details	854	53	hsa-miR-208b-5p	PDP1	pyruvate dehyrogenase phosphatase catalytic subunit 1
Details	855	53	hsa-miR-208b-5p	RBM15	RNA binding motif protein 15
Details	856	53	hsa-miR-208b-5p	TSPAN12	tetraspanin 12
Details	857	53	hsa-miR-208b-5p	TMEM65	transmembrane protein 65
Details	858	53	hsa-miR-208b-5p	SENP2	SUMO specific peptidase 2
Details	859	53	hsa-miR-208b-5p	WNK3	WNK lysine deficient protein kinase 3
Details	860	53	hsa-miR-208b-5p	CBL	Cbl proto-oncogene
Details	861	53	hsa-miR-208b-5p	WDR35	WD repeat domain 35
Details	862	53	hsa-miR-208b-5p	ZDHHC17	zinc finger DHHC-type containing 17
Details	863	53	hsa-miR-208b-5p	NUDT11	nudix hydrolase 11
Details	864	53	hsa-miR-208b-5p	PTGS2	prostaglandin-endoperoxide synthase 2
Details	865	53	hsa-miR-208b-5p	PHLDA1	pleckstrin homology like domain family A member 1
Details	866	53	hsa-miR-208b-5p	STAG2	stromal antigen 2
Details	867	53	hsa-miR-208b-5p	SSR1	signal sequence receptor subunit 1
Details	868	53	hsa-miR-208b-5p	SP4	Sp4 transcription factor
Details	869	53	hsa-miR-208b-5p	GCLM	glutamate-cysteine ligase modifier subunit
Details	870	52	hsa-miR-208b-5p	CNKSR2	connector enhancer of kinase suppressor of Ras 2
Details	871	52	hsa-miR-208b-5p	AURKC	aurora kinase C
Details	872	52	hsa-miR-208b-5p	DIS3	DIS3 homolog, exosome endoribonuclease and 3'-5' exoribonuclease
Details	873	52	hsa-miR-208b-5p	TNC	tenascin C
Details	874	52	hsa-miR-208b-5p	SH3KBP1	SH3 domain containing kinase binding protein 1
Details	875	52	hsa-miR-208b-5p	MS4A7	membrane spanning 4-domains A7
Details	876	52	hsa-miR-208b-5p	ARL2BP	ADP ribosylation factor like GTPase 2 binding protein
Details	877	52	hsa-miR-208b-5p	C6orf106	chromosome 6 open reading frame 106
Details	878	52	hsa-miR-208b-5p	LGR4	leucine rich repeat containing G protein-coupled receptor 4
Details	879	52	hsa-miR-208b-5p	NR2C2	nuclear receptor subfamily 2 group C member 2
Details	880	52	hsa-miR-208b-5p	MDFIC	MyoD family inhibitor domain containing
Details	881	52	hsa-miR-208b-5p	OAS3	2'-5'-oligoadenylate synthetase 3
Details	882	52	hsa-miR-208b-5p	NSD2	nuclear receptor binding SET domain protein 2
Details	883	52	hsa-miR-208b-5p	SGSH	N-sulfoglucosamine sulfohydrolase
Details	884	52	hsa-miR-208b-5p	BMP3	bone morphogenetic protein 3
Details	885	52	hsa-miR-208b-5p	EGFR	epidermal growth factor receptor
Details	886	52	hsa-miR-208b-5p	UBFD1	ubiquitin family domain containing 1
Details	887	52	hsa-miR-208b-5p	AIMP1	aminoacyl tRNA synthetase complex interacting multifunctional protein 1
Details	888	52	hsa-miR-208b-5p	APELA	apelin receptor early endogenous ligand
Details	889	52	hsa-miR-208b-5p	RBM11	RNA binding motif protein 11
Details	890	52	hsa-miR-208b-5p	DENND4B	DENN domain containing 4B
Details	891	52	hsa-miR-208b-5p	ITFG1	integrin alpha FG-GAP repeat containing 1
Details	892	52	hsa-miR-208b-5p	NBN	nibrin
Details	893	52	hsa-miR-208b-5p	GLP2R	glucagon like peptide 2 receptor
Details	894	52	hsa-miR-208b-5p	FST	follistatin
Details	895	52	hsa-miR-208b-5p	DACH1	dachshund family transcription factor 1
Details	896	51	hsa-miR-208b-5p	ZNF333	zinc finger protein 333
Details	897	51	hsa-miR-208b-5p	NMNAT2	nicotinamide nucleotide adenylyltransferase 2
Details	898	51	hsa-miR-208b-5p	CACNB4	calcium voltage-gated channel auxiliary subunit beta 4
Details	899	51	hsa-miR-208b-5p	TFDP2	transcription factor Dp-2
Details	900	51	hsa-miR-208b-5p	DDX5	DEAD-box helicase 5
Details	901	51	hsa-miR-208b-5p	CENPS	centromere protein S
Details	902	51	hsa-miR-208b-5p	MFN1	mitofusin 1
Details	903	51	hsa-miR-208b-5p	STON2	stonin 2
Details	904	51	hsa-miR-208b-5p	MAK16	MAK16 homolog
Details	905	51	hsa-miR-208b-5p	ABCC3	ATP binding cassette subfamily C member 3
Details	906	51	hsa-miR-208b-5p	GPALPP1	GPALPP motifs containing 1
Details	907	51	hsa-miR-208b-5p	DPY19L3	dpy-19 like C-mannosyltransferase 3
Details	908	51	hsa-miR-208b-5p	CALCOCO1	calcium binding and coiled-coil domain 1
Details	909	51	hsa-miR-208b-5p	PAQR8	progestin and adipoQ receptor family member 8
Details	910	51	hsa-miR-208b-5p	MEF2A	myocyte enhancer factor 2A
Details	911	51	hsa-miR-208b-5p	SCEL	sciellin
Details	912	51	hsa-miR-208b-5p	COX11	cytochrome c oxidase copper chaperone COX11
Details	913	51	hsa-miR-208b-5p	TP53AIP1	tumor protein p53 regulated apoptosis inducing protein 1
Details	914	51	hsa-miR-208b-5p	ARL4A	ADP ribosylation factor like GTPase 4A
Details	915	50	hsa-miR-208b-5p	SEPT11	septin 11
Details	916	50	hsa-miR-208b-5p	RASSF6	Ras association domain family member 6
Details	917	50	hsa-miR-208b-5p	HEXIM1	HEXIM P-TEFb complex subunit 1
Details	918	50	hsa-miR-208b-5p	DNAJA1	DnaJ heat shock protein family (Hsp40) member A1
Details	919	50	hsa-miR-208b-5p	C9orf85	chromosome 9 open reading frame 85
Details	920	50	hsa-miR-208b-5p	PDXK	pyridoxal kinase
Details	921	50	hsa-miR-208b-5p	CACNG8	calcium voltage-gated channel auxiliary subunit gamma 8
Details	922	50	hsa-miR-208b-5p	XPO7	exportin 7
Details	923	50	hsa-miR-208b-5p	RFLNB	refilin B
Details	924	50	hsa-miR-208b-5p	ACSF3	acyl-CoA synthetase family member 3
Details	925	50	hsa-miR-208b-5p	WWC2	WW and C2 domain containing 2
Details	926	50	hsa-miR-208b-5p	CHML	CHM like, Rab escort protein 2
Details	927	50	hsa-miR-208b-5p	FANCM	FA complementation group M
Details	928	50	hsa-miR-208b-5p	ABRAXAS1	abraxas 1, BRCA1 A complex subunit
Details	929	50	hsa-miR-208b-5p	RYK	receptor-like tyrosine kinase
Details	930	50	hsa-miR-208b-5p	TMEM167B	transmembrane protein 167B
Details	931	50	hsa-miR-208b-5p	LRRC39	leucine rich repeat containing 39
